# Supplementary material for: 6,6′-Dimeth­oxy-2,2′-[(E,E′)-(2,4,6-trimethyl-1,3-phenyl­ene)bis­(nitrilo­methanylyl­idene)]diphenol chloro­form monosolvate
Source: Acta Crystallogr Sect E Struct Rep Online. 2012 Mar 24;68(Pt 4):o1176. doi: 10.1107/S1600536812011531 (PMC3344115; doi:10.1107/S1600536812011531)
Supplement: Supplementary file 1 [file e-68-o1176-sup1.cif]

##############################################################################
#                                                                            #
# This CIF contains the data in a paper accepted for publication in          #
# Acta Crystallographica Section E. It conforms to the requirements of       #
# Notes for Authors for Acta Crystallographica Section E, and has been       #
# peer reviewed under the auspices of the IUCr Commission on Journals.       #
#                                                                            #
# Full details of the Crystallographic Information File format               #
# are given in the paper "The Crystallographic Information File (CIF):       #
# a New Standard Archive File for Crystallography" by S. R. Hall, F. H.      #
# Allen and I. D. Brown [Acta Cryst. (1991), A47, 655-685].                  #
#                                                                            #
# The current version of the core CIF dictionary is obtainable from          #
# ftp://ftp.iucr.org/pub/cif_core.dic.                                       #
#                                                                            #
# Software is freely available for graphical display of the structure(s)     #
# in this CIF. For information consult the CIF software page                 #
# http://www.iucr.org/resources/cif/software.                                #
#                                                                            #
# This file may be used for bona fide research purposes within the           #
# scientific community so long as proper attribution is given to the journal # 
# article from which it was obtained.                                        #
#                                                                            #
##############################################################################
data_global
_audit_creation_method     'form.cif (version 2.0)'
_journal_data_validation_number     ?
_journal_date_recd_electronic     2012-03-08
_journal_date_accepted     2012-03-16
_journal_name_full     'Acta Crystallographica, Section E'
_journal_year     2012
_journal_volume     68
_journal_issue      4
_journal_page_first     o1176
_journal_page_last     o1176
_journal_paper_category     QO
_journal_paper_doi     10.1107/S1600536812011531
_journal_coeditor_code     RZ2720
_publ_contact_author_name     'M. Sukeri M. Yusof'
_publ_contact_author_address
;
      Department of Chemical Sciences
      Faculty of Science and Technology
      Universiti Malaysia Terengganu
      21030 Kuaala Terengganu, Terengganu
      Malaysia
;
_publ_contact_author_email     'mohdsukeri@umt.edu.my'
_publ_contact_author_fax     '6 09 6683197'
_publ_contact_author_phone     '6 09 6683326'
_publ_section_title
;\
6,6'-Dimethoxy-2,2'-[(<i>E</i>,<i>E</i>')-(2,4,6-trimethyl-1,3-phenylene)\
bis(nitrilomethanylylidene)]diphenol chloroform monosolvate
;
loop_
    _publ_author_name
    _publ_author_footnote
    _publ_author_address
    'Bahron, Hadariah' ?
;     Department of Chemistry
      Faculty of Applied Sciences
      Universiti Teknologi MARA
      40450 Shah Alam
      Selangor, Malaysia
;
    'Bakar, Najihah Abu' ?
;     Department of Chemistry
      Faculty of Applied Sciences
      Universiti Teknologi MARA
      40450 Shah Alam
      Selangor, Malaysia
;
    'Yamin, Bohari M.' ?
;     Department of Chemical Sciences and Food Technology
      Faculty of Science and Technology
      Universiti Kebangsaan Malaysia
      43650 Bangi
      Selangor, Malaysia
;
    'Yusof, M. Sukeri M.' ?
;     Department of Chemical Sciences
      Faculty of Science and Technology
      Universiti Malaysia Terengganu
      21030 Kuala Terengganu, Terengganu, Malaysia
;
data_I
_audit_creation_method     SHELXL-97
_chemical_name_systematic
;
6,6'-Dimethoxy-2,2'-[(<i>E</i>,<i>E</i>')-(2,4,6-trimethyl-1,3-
phenylene)bis(nitrilomethanylylidene)]diphenol chloroform monosolvate
;
_chemical_name_common     ?
_chemical_formula_moiety     'C25 H26 N2 O4, C H Cl3'
_chemical_formula_sum     'C26 H27 Cl3 N2 O4'
_chemical_formula_iupac     'C25 H26 N2 O4, C H Cl3'
_chemical_formula_weight     537.85
_chemical_melting_point     ?
_symmetry_cell_setting     triclinic
_symmetry_space_group_name_H-M     'P -1'
_symmetry_space_group_name_Hall     '-P 1'
loop_
    _symmetry_equiv_pos_as_xyz
    'x, y, z'
    '-x, -y, -z'
_cell_length_a     10.162(2)
_cell_length_b     10.486(2)
_cell_length_c     12.640(3)
_cell_angle_alpha     99.315(4)
_cell_angle_beta     93.140(4)
_cell_angle_gamma     90.196(4)
_cell_volume     1327.0(5)
_cell_formula_units_Z     2
_cell_measurement_reflns_used     5967
_cell_measurement_theta_min     1.97
_cell_measurement_theta_max     25.50
_cell_measurement_temperature     298(2)
_exptl_crystal_description     block
_exptl_crystal_colour     colourless
_exptl_crystal_size_max     0.50
_exptl_crystal_size_mid     0.47
_exptl_crystal_size_min     0.44
_exptl_crystal_density_diffrn     1.346
_exptl_crystal_density_meas     ?
_exptl_crystal_density_method     'not measured'
_exptl_crystal_F_000     560
_exptl_absorpt_coefficient_mu     0.380
_exptl_absorpt_correction_type     multi-scan
_exptl_absorpt_process_details     '(SADABS; Bruker, 2000)'
_exptl_absorpt_correction_T_min     0.8329
_exptl_absorpt_correction_T_max     0.8507
_exptl_special_details
;
;
_diffrn_ambient_temperature     298(2)
_diffrn_radiation_type     MoK\a
_diffrn_radiation_wavelength     0.71073
_diffrn_radiation_source     'fine-focus sealed tube'
_diffrn_radiation_monochromator     graphite
_diffrn_measurement_device_type
;
Bruker SMART APEX CCD area-detector
;
_diffrn_measurement_method     '\w scan'
_diffrn_detector_area_resol_mean     83.66
_diffrn_reflns_number     14608
_diffrn_reflns_av_R_equivalents     0.0172
_diffrn_reflns_av_sigmaI/netI     0.0184
_diffrn_reflns_theta_min     1.97
_diffrn_reflns_theta_max     25.50
_diffrn_reflns_theta_full     25.50
_diffrn_measured_fraction_theta_max     0.999
_diffrn_measured_fraction_theta_full     0.999
_diffrn_reflns_limit_h_min     -12
_diffrn_reflns_limit_h_max     12
_diffrn_reflns_limit_k_min     -12
_diffrn_reflns_limit_k_max     12
_diffrn_reflns_limit_l_min     -15
_diffrn_reflns_limit_l_max     15
_diffrn_standards_number     ?
_diffrn_standards_interval_count     ?
_diffrn_standards_interval_time     ?
_diffrn_standards_decay_%     ?
_refine_special_details
;
Refinement of <i>F</i>^2^ against ALL reflections. The weighted <i>R</i>-factor
<i>wR</i> and goodness of fit <i>S</i> are based on <i>F</i>^2^, conventional
<i>R</i>-factors <i>R</i> are based on <i>F</i>, with <i>F</i> set to zero for
negative <i>F</i>^2^. The threshold expression of <i>F</i>^2^ >
\s(<i>F</i>^2^) is used only for calculating <i>R</i>-factors(gt) <i>etc</i>.
and is not relevant to the choice of reflections for refinement.
<i>R</i>-factors based on <i>F</i>^2^ are statistically about twice as large
as those based on <i>F</i>, and <i>R</i>- factors based on ALL data will be
even larger.
;
_reflns_number_total     4947
_reflns_number_gt     3799
_reflns_threshold_expression     I>2\s(I)
_refine_ls_structure_factor_coef     Fsqd
_refine_ls_matrix_type     full
_refine_ls_R_factor_all     0.0652
_refine_ls_R_factor_gt     0.0507
_refine_ls_wR_factor_gt     0.1357
_refine_ls_wR_factor_ref     0.1497
_refine_ls_goodness_of_fit_ref     1.041
_refine_ls_restrained_S_all     1.041
_refine_ls_number_reflns     4947
_refine_ls_number_parameters     329
_refine_ls_number_restraints     0
_refine_ls_hydrogen_treatment     mixed
_refine_ls_weighting_scheme     calc
_refine_ls_weighting_details
         'calc w=1/[\s^2^(Fo^2^)+(0.0709P)^2^+0.5420P] where P=(Fo^2^+2Fc^2^)/3'
_atom_sites_solution_hydrogens     geom
_atom_sites_solution_primary     direct
_atom_sites_solution_secondary     difmap
_refine_ls_shift/su_max     0.000
_refine_ls_shift/su_mean     0.000
_refine_diff_density_max     0.421
_refine_diff_density_min     -0.428
_refine_ls_extinction_method     none
_refine_ls_extinction_coef     ?
loop_
    _atom_type_symbol
    _atom_type_description
    _atom_type_scat_dispersion_real
    _atom_type_scat_dispersion_imag
    _atom_type_scat_source
    'C' 'C' 0.0033 0.0016
                         'International Tables Vol C Tables 4.2.6.8 and 6.1.1.4'
    'H' 'H' 0.0000 0.0000
                         'International Tables Vol C Tables 4.2.6.8 and 6.1.1.4'
    'N' 'N' 0.0061 0.0033
                         'International Tables Vol C Tables 4.2.6.8 and 6.1.1.4'
    'O' 'O' 0.0106 0.0060
                         'International Tables Vol C Tables 4.2.6.8 and 6.1.1.4'
    'Cl' 'Cl' 0.1484 0.1585
                         'International Tables Vol C Tables 4.2.6.8 and 6.1.1.4'
_computing_data_collection     'SMART (Bruker, 2000)'
_computing_cell_refinement     'SAINT (Bruker, 2000)'
_computing_data_reduction     'SAINT (Bruker, 2000)'
_computing_structure_solution     'SHELXTL (Sheldrick, 2008)'
_computing_structure_refinement     'SHELXTL (Sheldrick, 2008)'
_computing_molecular_graphics     'SHELXTL (Sheldrick, 2008)'
_computing_publication_material
;
SHELXTL (Sheldrick, 2008), PARST (Nardelli, 1995) and PLATON
(Spek, 2009)
;
loop_
    _atom_site_type_symbol
    _atom_site_label
    _atom_site_fract_x
    _atom_site_fract_y
    _atom_site_fract_z
    _atom_site_U_iso_or_equiv
    _atom_site_adp_type
    _atom_site_calc_flag
    _atom_site_refinement_flags
    _atom_site_occupancy
    _atom_site_symmetry_multiplicity
    _atom_site_disorder_assembly
    _atom_site_disorder_group
    Cl Cl1 0.03110(10) 0.62554(11) 0.86722(8) 0.1141(4) Uani d . 1 1 . .
    Cl Cl2 0.27407(11) 0.52065(10) 0.93526(9) 0.1134(3) Uani d . 1 1 . .
    Cl Cl3 0.12916(12) 0.69304(10) 1.08602(7) 0.1112(4) Uani d . 1 1 . .
    O O1 0.66016(19) 0.17533(16) 0.16568(15) 0.0666(5) Uani d . 1 1 . .
    O O2 0.78095(19) 0.01822(19) 0.02179(15) 0.0774(5) Uani d . 1 1 . .
    O O3 0.24675(16) 0.87363(16) 0.38440(18) 0.0742(6) Uani d . 1 1 . .
    O O4 0.12149(18) 1.08231(16) 0.3545(2) 0.0897(7) Uani d . 1 1 . .
    N N1 0.47101(18) 0.21937(16) 0.29251(15) 0.0518(4) Uani d . 1 1 . .
    N N2 0.24295(18) 0.62506(16) 0.38954(16) 0.0527(4) Uani d . 1 1 . .
    C C1 0.4031(2) 0.28405(19) 0.47697(18) 0.0500(5) Uani d . 1 1 . .
    C C2 0.3505(2) 0.3788(2) 0.55115(18) 0.0536(5) Uani d . 1 1 . .
    H H2 0.3515 0.3665 0.6224 0.064 Uiso calc R 1 1 . .
    C C3 0.2966(2) 0.4910(2) 0.52441(18) 0.0512(5) Uani d . 1 1 . .
    C C4 0.2981(2) 0.50847(18) 0.41760(18) 0.0473(5) Uani d . 1 1 . .
    C C5 0.3573(2) 0.42049(19) 0.34071(17) 0.0492(5) Uani d . 1 1 . .
    C C6 0.4070(2) 0.30635(19) 0.37139(18) 0.0474(5) Uani d . 1 1 . .
    C C7 0.4551(3) 0.1628(2) 0.5135(2) 0.0662(6) Uani d . 1 1 . .
    H H7A 0.3897 0.0952 0.4967 0.099 Uiso calc R 1 1 . .
    H H7B 0.4750 0.1794 0.5896 0.099 Uiso calc R 1 1 . .
    H H7C 0.5336 0.1367 0.4774 0.099 Uiso calc R 1 1 . .
    C C8 0.2394(3) 0.5905(2) 0.6084(2) 0.0705(7) Uani d . 1 1 . .
    H H8A 0.1449 0.5873 0.5993 0.106 Uiso calc R 1 1 . .
    H H8B 0.2707 0.6749 0.6010 0.106 Uiso calc R 1 1 . .
    H H8C 0.2660 0.5726 0.6785 0.106 Uiso calc R 1 1 . .
    C C9 0.3669(3) 0.4462(2) 0.2278(2) 0.0721(7) Uani d . 1 1 . .
    H H9A 0.2897 0.4123 0.1851 0.108 Uiso calc R 1 1 . .
    H H9B 0.4437 0.4050 0.1977 0.108 Uiso calc R 1 1 . .
    H H9C 0.3735 0.5376 0.2283 0.108 Uiso calc R 1 1 . .
    C C10 0.4370(2) 0.1001(2) 0.26946(18) 0.0520(5) Uani d . 1 1 . .
    H H10 0.3665 0.0698 0.3027 0.062 Uiso calc R 1 1 . .
    C C11 0.5068(2) 0.0109(2) 0.19195(18) 0.0515(5) Uani d . 1 1 . .
    C C12 0.6140(2) 0.0524(2) 0.14253(18) 0.0529(5) Uani d . 1 1 . .
    C C13 0.6780(2) -0.0339(2) 0.06563(19) 0.0599(6) Uani d . 1 1 . .
    C C14 0.6338(3) -0.1596(2) 0.0417(2) 0.0716(7) Uani d . 1 1 . .
    H H14 0.6758 -0.2175 -0.0089 0.086 Uiso calc R 1 1 . .
    C C15 0.5280(3) -0.2015(2) 0.0915(2) 0.0767(8) Uani d . 1 1 . .
    H H15 0.4998 -0.2872 0.0745 0.092 Uiso calc R 1 1 . .
    C C16 0.4642(3) -0.1179(2) 0.1656(2) 0.0655(6) Uani d . 1 1 . .
    H H16 0.3927 -0.1467 0.1985 0.079 Uiso calc R 1 1 . .
    C C17 0.8454(3) -0.0624(4) -0.0602(3) 0.1006(11) Uani d . 1 1 . .
    H H17A 0.8850 -0.1334 -0.0315 0.151 Uiso calc R 1 1 . .
    H H17B 0.9125 -0.0134 -0.0870 0.151 Uiso calc R 1 1 . .
    H H17C 0.7824 -0.0949 -0.1177 0.151 Uiso calc R 1 1 . .
    C C18 0.1223(2) 0.6255(2) 0.36095(18) 0.0513(5) Uani d . 1 1 . .
    H H18 0.0749 0.5483 0.3533 0.062 Uiso calc R 1 1 . .
    C C19 0.0532(2) 0.7410(2) 0.33923(17) 0.0498(5) Uani d . 1 1 . .
    C C20 -0.0803(2) 0.7342(3) 0.3063(2) 0.0689(7) Uani d . 1 1 . .
    H H20 -0.1244 0.6549 0.2957 0.083 Uiso calc R 1 1 . .
    C C21 -0.1466(3) 0.8424(3) 0.2894(3) 0.0801(8) Uani d . 1 1 . .
    H H21 -0.2353 0.8364 0.2666 0.096 Uiso calc R 1 1 . .
    C C22 -0.0827(3) 0.9608(3) 0.3060(2) 0.0720(7) Uani d . 1 1 . .
    H H22 -0.1290 1.0346 0.2956 0.086 Uiso calc R 1 1 . .
    C C23 0.0486(2) 0.9705(2) 0.3378(2) 0.0595(6) Uani d . 1 1 . .
    C C24 0.1182(2) 0.8603(2) 0.35432(18) 0.0499(5) Uani d . 1 1 . .
    C C25 0.0571(3) 1.1989(3) 0.3692(3) 0.0928(10) Uani d . 1 1 . .
    H H25A 0.0083 1.2092 0.3040 0.139 Uiso calc R 1 1 . .
    H H25B 0.1205 1.2681 0.3880 0.139 Uiso calc R 1 1 . .
    H H25C -0.0023 1.2005 0.4259 0.139 Uiso calc R 1 1 . .
    C C26 0.1719(3) 0.6559(3) 0.9533(2) 0.0741(7) Uani d . 1 1 . .
    H H26 0.2196 0.7299 0.9349 0.089 Uiso calc R 1 1 . .
    H H3 0.275(3) 0.797(4) 0.392(3) 0.109(11) Uiso d . 1 1 . .
    H H1 0.605(3) 0.218(3) 0.210(3) 0.101(11) Uiso d . 1 1 . .
loop_
    _atom_site_aniso_label
    _atom_site_aniso_U_11
    _atom_site_aniso_U_22
    _atom_site_aniso_U_33
    _atom_site_aniso_U_12
    _atom_site_aniso_U_13
    _atom_site_aniso_U_23
    Cl1 0.1134(7) 0.1233(8) 0.0967(6) 0.0259(6) -0.0080(5) -0.0049(5)
    Cl2 0.1231(8) 0.1002(7) 0.1177(7) 0.0351(6) 0.0131(6) 0.0177(5)
    Cl3 0.1584(9) 0.1091(7) 0.0672(5) -0.0003(6) 0.0309(5) 0.0097(4)
    O1 0.0770(12) 0.0468(9) 0.0746(11) 0.0004(8) 0.0250(9) -0.0016(8)
    O2 0.0793(12) 0.0798(12) 0.0697(11) 0.0162(10) 0.0216(9) -0.0039(9)
    O3 0.0490(9) 0.0427(9) 0.1321(17) 0.0056(7) -0.0044(9) 0.0210(10)
    O4 0.0635(11) 0.0417(9) 0.167(2) 0.0105(8) 0.0093(12) 0.0248(11)
    N1 0.0546(10) 0.0388(9) 0.0620(11) 0.0110(8) 0.0091(8) 0.0065(8)
    N2 0.0534(11) 0.0344(9) 0.0710(12) 0.0073(7) 0.0058(9) 0.0095(8)
    C1 0.0467(11) 0.0418(11) 0.0622(13) 0.0061(9) 0.0012(10) 0.0108(9)
    C2 0.0590(13) 0.0491(12) 0.0537(12) 0.0043(10) 0.0039(10) 0.0112(10)
    C3 0.0528(12) 0.0405(11) 0.0595(13) 0.0037(9) 0.0080(10) 0.0035(9)
    C4 0.0465(11) 0.0322(10) 0.0632(13) 0.0035(8) 0.0039(9) 0.0075(9)
    C5 0.0522(12) 0.0391(10) 0.0570(12) 0.0042(9) 0.0063(9) 0.0086(9)
    C6 0.0442(11) 0.0361(10) 0.0611(13) 0.0061(8) 0.0058(9) 0.0048(9)
    C7 0.0717(16) 0.0554(14) 0.0740(16) 0.0197(12) -0.0027(12) 0.0193(12)
    C8 0.0881(18) 0.0522(14) 0.0700(16) 0.0146(12) 0.0194(14) 0.0012(12)
    C9 0.099(2) 0.0565(14) 0.0644(15) 0.0228(13) 0.0172(14) 0.0164(12)
    C10 0.0503(12) 0.0442(12) 0.0611(13) 0.0078(9) 0.0026(10) 0.0078(10)
    C11 0.0571(13) 0.0389(11) 0.0565(12) 0.0099(9) -0.0030(10) 0.0041(9)
    C12 0.0609(13) 0.0429(11) 0.0531(12) 0.0129(10) -0.0018(10) 0.0043(9)
    C13 0.0659(15) 0.0569(14) 0.0540(13) 0.0201(11) -0.0001(11) 0.0014(10)
    C14 0.0876(19) 0.0573(15) 0.0625(15) 0.0236(13) -0.0011(14) -0.0115(12)
    C15 0.095(2) 0.0425(13) 0.0849(19) 0.0075(13) -0.0076(16) -0.0082(12)
    C16 0.0721(16) 0.0461(13) 0.0753(16) 0.0021(11) -0.0032(13) 0.0034(11)
    C17 0.082(2) 0.125(3) 0.082(2) 0.0240(19) 0.0192(16) -0.0254(19)
    C18 0.0572(13) 0.0373(10) 0.0595(13) 0.0008(9) 0.0072(10) 0.0066(9)
    C19 0.0520(12) 0.0442(11) 0.0544(12) 0.0071(9) 0.0059(9) 0.0102(9)
    C20 0.0565(14) 0.0592(14) 0.0923(19) -0.0024(11) -0.0047(13) 0.0196(13)
    C21 0.0532(14) 0.0771(18) 0.113(2) 0.0059(13) -0.0115(14) 0.0308(16)
    C22 0.0593(15) 0.0619(15) 0.101(2) 0.0180(12) 0.0056(14) 0.0310(14)
    C23 0.0548(13) 0.0452(12) 0.0817(16) 0.0100(10) 0.0116(11) 0.0177(11)
    C24 0.0452(11) 0.0457(11) 0.0603(13) 0.0090(9) 0.0083(9) 0.0109(9)
    C25 0.086(2) 0.0506(15) 0.141(3) 0.0160(14) 0.0102(19) 0.0142(17)
    C26 0.0911(19) 0.0671(16) 0.0665(16) -0.0008(14) 0.0179(14) 0.0136(13)
_geom_special_details
;
All e.s.d.'s (except the e.s.d. in the dihedral angle between two l.s. planes)
are estimated using the full covariance matrix. The cell e.s.d.'s are taken
into account individually in the estimation of e.s.d.'s in distances, angles
and torsion angles; correlations between e.s.d.'s in cell parameters are only
used when they are defined by crystal symmetry. An approximate (isotropic)
treatment of cell e.s.d.'s is used for estimating e.s.d.'s involving l.s.
planes.
;
loop_
    _geom_bond_atom_site_label_1
    _geom_bond_atom_site_label_2
    _geom_bond_site_symmetry_2
    _geom_bond_distance
    _geom_bond_publ_flag
    Cl1 C26 . 1.745(3) ?
    Cl2 C26 . 1.753(3) ?
    Cl3 C26 . 1.738(3) ?
    O1 C12 . 1.351(3) ?
    O1 H1 . 0.89(4) ?
    O2 C13 . 1.363(3) ?
    O2 C17 . 1.419(3) ?
    O3 C24 . 1.340(3) ?
    O3 H3 . 0.88(4) ?
    O4 C23 . 1.366(3) ?
    O4 C25 . 1.379(3) ?
    N1 C10 . 1.280(3) ?
    N1 C6 . 1.425(3) ?
    N2 C18 . 1.259(3) ?
    N2 C4 . 1.435(3) ?
    C1 C2 . 1.381(3) ?
    C1 C6 . 1.394(3) ?
    C1 C7 . 1.509(3) ?
    C2 C3 . 1.383(3) ?
    C2 H2 . 0.9300 ?
    C3 C4 . 1.392(3) ?
    C3 C8 . 1.505(3) ?
    C4 C5 . 1.391(3) ?
    C5 C6 . 1.404(3) ?
    C5 C9 . 1.503(3) ?
    C7 H7A . 0.9600 ?
    C7 H7B . 0.9600 ?
    C7 H7C . 0.9600 ?
    C8 H8A . 0.9600 ?
    C8 H8B . 0.9600 ?
    C8 H8C . 0.9600 ?
    C9 H9A . 0.9600 ?
    C9 H9B . 0.9600 ?
    C9 H9C . 0.9600 ?
    C10 C11 . 1.457(3) ?
    C10 H10 . 0.9300 ?
    C11 C12 . 1.388(3) ?
    C11 C16 . 1.399(3) ?
    C12 C13 . 1.406(3) ?
    C13 C14 . 1.372(4) ?
    C14 C15 . 1.380(4) ?
    C14 H14 . 0.9300 ?
    C15 C16 . 1.368(4) ?
    C15 H15 . 0.9300 ?
    C16 H16 . 0.9300 ?
    C17 H17A . 0.9600 ?
    C17 H17B . 0.9600 ?
    C17 H17C . 0.9600 ?
    C18 C19 . 1.458(3) ?
    C18 H18 . 0.9300 ?
    C19 C24 . 1.394(3) ?
    C19 C20 . 1.395(3) ?
    C20 C21 . 1.362(4) ?
    C20 H20 . 0.9300 ?
    C21 C22 . 1.380(4) ?
    C21 H21 . 0.9300 ?
    C22 C23 . 1.370(3) ?
    C22 H22 . 0.9300 ?
    C23 C24 . 1.396(3) ?
    C25 H25A . 0.9600 ?
    C25 H25B . 0.9600 ?
    C25 H25C . 0.9600 ?
    C26 H26 . 0.9800 ?
loop_
    _geom_angle_atom_site_label_1
    _geom_angle_atom_site_label_2
    _geom_angle_atom_site_label_3
    _geom_angle_site_symmetry_1
    _geom_angle_site_symmetry_3
    _geom_angle
    _geom_angle_publ_flag
    C12 O1 H1 . . 106(2) ?
    C13 O2 C17 . . 117.6(2) ?
    C24 O3 H3 . . 107(2) ?
    C23 O4 C25 . . 118.9(2) ?
    C10 N1 C6 . . 121.59(19) ?
    C18 N2 C4 . . 118.54(18) ?
    C2 C1 C6 . . 117.92(19) ?
    C2 C1 C7 . . 119.0(2) ?
    C6 C1 C7 . . 123.0(2) ?
    C1 C2 C3 . . 123.1(2) ?
    C1 C2 H2 . . 118.5 ?
    C3 C2 H2 . . 118.5 ?
    C2 C3 C4 . . 117.53(19) ?
    C2 C3 C8 . . 120.8(2) ?
    C4 C3 C8 . . 121.6(2) ?
    C5 C4 C3 . . 121.95(18) ?
    C5 C4 N2 . . 120.19(19) ?
    C3 C4 N2 . . 117.76(18) ?
    C4 C5 C6 . . 118.1(2) ?
    C4 C5 C9 . . 121.06(19) ?
    C6 C5 C9 . . 120.87(19) ?
    C1 C6 C5 . . 121.22(19) ?
    C1 C6 N1 . . 121.34(18) ?
    C5 C6 N1 . . 117.24(19) ?
    C1 C7 H7A . . 109.5 ?
    C1 C7 H7B . . 109.5 ?
    H7A C7 H7B . . 109.5 ?
    C1 C7 H7C . . 109.5 ?
    H7A C7 H7C . . 109.5 ?
    H7B C7 H7C . . 109.5 ?
    C3 C8 H8A . . 109.5 ?
    C3 C8 H8B . . 109.5 ?
    H8A C8 H8B . . 109.5 ?
    C3 C8 H8C . . 109.5 ?
    H8A C8 H8C . . 109.5 ?
    H8B C8 H8C . . 109.5 ?
    C5 C9 H9A . . 109.5 ?
    C5 C9 H9B . . 109.5 ?
    H9A C9 H9B . . 109.5 ?
    C5 C9 H9C . . 109.5 ?
    H9A C9 H9C . . 109.5 ?
    H9B C9 H9C . . 109.5 ?
    N1 C10 C11 . . 121.1(2) ?
    N1 C10 H10 . . 119.5 ?
    C11 C10 H10 . . 119.5 ?
    C12 C11 C16 . . 119.4(2) ?
    C12 C11 C10 . . 120.85(19) ?
    C16 C11 C10 . . 119.7(2) ?
    O1 C12 C11 . . 121.96(19) ?
    O1 C12 C13 . . 117.9(2) ?
    C11 C12 C13 . . 120.2(2) ?
    O2 C13 C14 . . 126.2(2) ?
    O2 C13 C12 . . 114.9(2) ?
    C14 C13 C12 . . 118.9(2) ?
    C13 C14 C15 . . 121.0(2) ?
    C13 C14 H14 . . 119.5 ?
    C15 C14 H14 . . 119.5 ?
    C16 C15 C14 . . 120.5(2) ?
    C16 C15 H15 . . 119.7 ?
    C14 C15 H15 . . 119.7 ?
    C15 C16 C11 . . 119.9(3) ?
    C15 C16 H16 . . 120.0 ?
    C11 C16 H16 . . 120.0 ?
    O2 C17 H17A . . 109.5 ?
    O2 C17 H17B . . 109.5 ?
    H17A C17 H17B . . 109.5 ?
    O2 C17 H17C . . 109.5 ?
    H17A C17 H17C . . 109.5 ?
    H17B C17 H17C . . 109.5 ?
    N2 C18 C19 . . 123.36(19) ?
    N2 C18 H18 . . 118.3 ?
    C19 C18 H18 . . 118.3 ?
    C24 C19 C20 . . 119.0(2) ?
    C24 C19 C18 . . 120.59(19) ?
    C20 C19 C18 . . 120.4(2) ?
    C21 C20 C19 . . 120.7(2) ?
    C21 C20 H20 . . 119.7 ?
    C19 C20 H20 . . 119.7 ?
    C20 C21 C22 . . 120.3(2) ?
    C20 C21 H21 . . 119.9 ?
    C22 C21 H21 . . 119.9 ?
    C23 C22 C21 . . 120.4(2) ?
    C23 C22 H22 . . 119.8 ?
    C21 C22 H22 . . 119.8 ?
    O4 C23 C22 . . 125.1(2) ?
    O4 C23 C24 . . 114.9(2) ?
    C22 C23 C24 . . 120.0(2) ?
    O3 C24 C19 . . 122.20(18) ?
    O3 C24 C23 . . 118.2(2) ?
    C19 C24 C23 . . 119.6(2) ?
    O4 C25 H25A . . 109.5 ?
    O4 C25 H25B . . 109.5 ?
    H25A C25 H25B . . 109.5 ?
    O4 C25 H25C . . 109.5 ?
    H25A C25 H25C . . 109.5 ?
    H25B C25 H25C . . 109.5 ?
    Cl3 C26 Cl1 . . 110.58(17) ?
    Cl3 C26 Cl2 . . 110.98(16) ?
    Cl1 C26 Cl2 . . 109.26(16) ?
    Cl3 C26 H26 . . 108.7 ?
    Cl1 C26 H26 . . 108.7 ?
    Cl2 C26 H26 . . 108.7 ?
loop_
    _geom_torsion_atom_site_label_1
    _geom_torsion_atom_site_label_2
    _geom_torsion_atom_site_label_3
    _geom_torsion_atom_site_label_4
    _geom_torsion_site_symmetry_1
    _geom_torsion_site_symmetry_2
    _geom_torsion_site_symmetry_3
    _geom_torsion_site_symmetry_4
    _geom_torsion
    _geom_torsion_publ_flag
    C6 C1 C2 C3 . . . . 3.1(3) ?
    C7 C1 C2 C3 . . . . -177.8(2) ?
    C1 C2 C3 C4 . . . . -1.0(3) ?
    C1 C2 C3 C8 . . . . 179.3(2) ?
    C2 C3 C4 C5 . . . . -3.3(3) ?
    C8 C3 C4 C5 . . . . 176.4(2) ?
    C2 C3 C4 N2 . . . . -179.66(19) ?
    C8 C3 C4 N2 . . . . 0.0(3) ?
    C18 N2 C4 C5 . . . . 93.5(3) ?
    C18 N2 C4 C3 . . . . -90.1(3) ?
    C3 C4 C5 C6 . . . . 5.2(3) ?
    N2 C4 C5 C6 . . . . -178.49(19) ?
    C3 C4 C5 C9 . . . . -175.3(2) ?
    N2 C4 C5 C9 . . . . 1.0(3) ?
    C2 C1 C6 C5 . . . . -1.0(3) ?
    C7 C1 C6 C5 . . . . 179.9(2) ?
    C2 C1 C6 N1 . . . . 173.84(19) ?
    C7 C1 C6 N1 . . . . -5.2(3) ?
    C4 C5 C6 C1 . . . . -3.0(3) ?
    C9 C5 C6 C1 . . . . 177.5(2) ?
    C4 C5 C6 N1 . . . . -178.06(18) ?
    C9 C5 C6 N1 . . . . 2.4(3) ?
    C10 N1 C6 C1 . . . . 58.0(3) ?
    C10 N1 C6 C5 . . . . -126.9(2) ?
    C6 N1 C10 C11 . . . . -177.39(19) ?
    N1 C10 C11 C12 . . . . 1.3(3) ?
    N1 C10 C11 C16 . . . . -177.7(2) ?
    C16 C11 C12 O1 . . . . -179.3(2) ?
    C10 C11 C12 O1 . . . . 1.7(3) ?
    C16 C11 C12 C13 . . . . 0.8(3) ?
    C10 C11 C12 C13 . . . . -178.2(2) ?
    C17 O2 C13 C14 . . . . 3.3(4) ?
    C17 O2 C13 C12 . . . . -176.9(2) ?
    O1 C12 C13 O2 . . . . -0.5(3) ?
    C11 C12 C13 O2 . . . . 179.3(2) ?
    O1 C12 C13 C14 . . . . 179.3(2) ?
    C11 C12 C13 C14 . . . . -0.9(3) ?
    O2 C13 C14 C15 . . . . -180.0(2) ?
    C12 C13 C14 C15 . . . . 0.3(4) ?
    C13 C14 C15 C16 . . . . 0.4(4) ?
    C14 C15 C16 C11 . . . . -0.4(4) ?
    C12 C11 C16 C15 . . . . -0.2(3) ?
    C10 C11 C16 C15 . . . . 178.8(2) ?
    C4 N2 C18 C19 . . . . 174.8(2) ?
    N2 C18 C19 C24 . . . . -3.0(3) ?
    N2 C18 C19 C20 . . . . 179.1(2) ?
    C24 C19 C20 C21 . . . . -0.2(4) ?
    C18 C19 C20 C21 . . . . 177.7(3) ?
    C19 C20 C21 C22 . . . . -0.8(5) ?
    C20 C21 C22 C23 . . . . 1.2(5) ?
    C25 O4 C23 C22 . . . . 18.3(4) ?
    C25 O4 C23 C24 . . . . -162.4(3) ?
    C21 C22 C23 O4 . . . . 178.7(3) ?
    C21 C22 C23 C24 . . . . -0.5(4) ?
    C20 C19 C24 O3 . . . . -179.0(2) ?
    C18 C19 C24 O3 . . . . 3.0(3) ?
    C20 C19 C24 C23 . . . . 0.9(3) ?
    C18 C19 C24 C23 . . . . -177.1(2) ?
    O4 C23 C24 O3 . . . . 0.1(3) ?
    C22 C23 C24 O3 . . . . 179.4(2) ?
    O4 C23 C24 C19 . . . . -179.9(2) ?
    C22 C23 C24 C19 . . . . -0.6(4) ?
loop_
    _geom_hbond_atom_site_label_D
    _geom_hbond_atom_site_label_H
    _geom_hbond_atom_site_label_A
    _geom_hbond_site_symmetry_A
    _geom_hbond_distance_DH
    _geom_hbond_distance_HA
    _geom_hbond_distance_DA
    _geom_hbond_angle_DHA
    O1 H1 N1 . 0.89(3) 1.76(4) 2.566(3) 150(3)
    O3 H3 N2 . 0.87(4) 1.83(4) 2.618(2) 150(4)
    C26 H26 O1 2_666 0.98 2.16 3.071(4) 154
_iucr_refine_instructions_details
;
TITL bobx91m in P-1
CELL 0.71073  10.1619  10.4862  12.6396  99.315  93.140  90.196
ZERR    2.00   0.0021   0.0022   0.0027   0.004   0.004   0.004
LATT 1
SFAC C  H  N  O  Cl
UNIT 52 54 4 8 6
L.S. 12
OMIT -3 51
ACTA
BOND $H
FMAP 2 1 60
PLAN 10
SIZE 0.50 0.47 0.44
TEMP 25
CONF
WGHT    0.070900    0.542000
FVAR       0.66081
CL1   5    0.031099    0.625539    0.867221    11.00000    0.11337    0.12326 =
         0.09666   -0.00495   -0.00798    0.02595
CL2   5    0.274075    0.520653    0.935264    11.00000    0.12310    0.10024 =
         0.11770    0.01769    0.01310    0.03510
CL3   5    0.129156    0.693042    1.086021    11.00000    0.15839    0.10912 =
         0.06724    0.00969    0.03089   -0.00026
O1    4    0.660161    0.175328    0.165683    11.00000    0.07697    0.04685 =
         0.07462   -0.00161    0.02501    0.00035
O2    4    0.780946    0.018216    0.021794    11.00000    0.07935    0.07977 =
         0.06975   -0.00386    0.02159    0.01623
O3    4    0.246745    0.873625    0.384405    11.00000    0.04897    0.04266 =
         0.13214    0.02102   -0.00443    0.00564
O4    4    0.121486    1.082311    0.354484    11.00000    0.06352    0.04167 =
         0.16706    0.02482    0.00932    0.01050
N1    3    0.471013    0.219366    0.292514    11.00000    0.05460    0.03884 =
         0.06201    0.00651    0.00912    0.01101
N2    3    0.242952    0.625061    0.389544    11.00000    0.05338    0.03442 =
         0.07102    0.00948    0.00579    0.00733
C1    1    0.403051    0.284049    0.476974    11.00000    0.04668    0.04175 =
         0.06219    0.01081    0.00118    0.00609
C2    1    0.350532    0.378786    0.551145    11.00000    0.05905    0.04913 =
         0.05375    0.01123    0.00387    0.00428
AFIX  43
H2    2    0.351473    0.366518    0.622424    11.00000   -1.20000
AFIX   0
C3    1    0.296605    0.491046    0.524415    11.00000    0.05276    0.04054 =
         0.05947    0.00350    0.00801    0.00368
C4    1    0.298098    0.508465    0.417597    11.00000    0.04647    0.03224 =
         0.06318    0.00755    0.00388    0.00348
C5    1    0.357319    0.420494    0.340708    11.00000    0.05215    0.03908 =
         0.05700    0.00855    0.00635    0.00418
C6    1    0.407003    0.306354    0.371394    11.00000    0.04420    0.03615 =
         0.06108    0.00480    0.00577    0.00606
C7    1    0.455062    0.162833    0.513485    11.00000    0.07169    0.05535 =
         0.07399    0.01934   -0.00269    0.01971
AFIX 137
H7A   2    0.389678    0.095232    0.496717    11.00000   -1.50000
H7B   2    0.475000    0.179416    0.589622    11.00000   -1.50000
H7C   2    0.533606    0.136713    0.477352    11.00000   -1.50000
AFIX   0
C8    1    0.239376    0.590460    0.608409    11.00000    0.08810    0.05221 =
         0.07001    0.00124    0.01943    0.01459
AFIX 137
H8A   2    0.144949    0.587329    0.599258    11.00000   -1.50000
H8B   2    0.270662    0.674883    0.601021    11.00000   -1.50000
H8C   2    0.266017    0.572573    0.678517    11.00000   -1.50000
AFIX   0
C9    1    0.366942    0.446175    0.227780    11.00000    0.09895    0.05652 =
         0.06442    0.01636    0.01716    0.02276
AFIX 137
H9A   2    0.289745    0.412343    0.185140    11.00000   -1.50000
H9B   2    0.443736    0.404954    0.197744    11.00000   -1.50000
H9C   2    0.373491    0.537633    0.228328    11.00000   -1.50000
AFIX   0
C10   1    0.436999    0.100073    0.269460    11.00000    0.05026    0.04420 =
         0.06114    0.00777    0.00265    0.00776
AFIX  43
H10   2    0.366544    0.069813    0.302742    11.00000   -1.20000
AFIX   0
C11   1    0.506804    0.010874    0.191945    11.00000    0.05709    0.03894 =
         0.05652    0.00414   -0.00295    0.00990
C12   1    0.613996    0.052435    0.142529    11.00000    0.06090    0.04291 =
         0.05314    0.00431   -0.00180    0.01289
C13   1    0.677966   -0.033936    0.065632    11.00000    0.06594    0.05689 =
         0.05403    0.00138   -0.00015    0.02015
C14   1    0.633796   -0.159606    0.041687    11.00000    0.08760    0.05734 =
         0.06251   -0.01146   -0.00108    0.02357
AFIX  43
H14   2    0.675789   -0.217485   -0.008871    11.00000   -1.20000
AFIX   0
C15   1    0.527993   -0.201483    0.091468    11.00000    0.09517    0.04247 =
         0.08486   -0.00823   -0.00756    0.00749
AFIX  43
H15   2    0.499837   -0.287198    0.074459    11.00000   -1.20000
AFIX   0
C16   1    0.464233   -0.117914    0.165614    11.00000    0.07210    0.04615 =
         0.07529    0.00342   -0.00316    0.00214
AFIX  43
H16   2    0.392656   -0.146685    0.198487    11.00000   -1.20000
AFIX   0
C17   1    0.845439   -0.062416   -0.060250    11.00000    0.08239    0.12516 =
         0.08196   -0.02541    0.01920    0.02401
AFIX 137
H17A  2    0.885002   -0.133440   -0.031536    11.00000   -1.50000
H17B  2    0.912511   -0.013417   -0.086969    11.00000   -1.50000
H17C  2    0.782429   -0.094932   -0.117740    11.00000   -1.50000
AFIX   0
C18   1    0.122315    0.625518    0.360950    11.00000    0.05717    0.03730 =
         0.05954    0.00657    0.00716    0.00084
AFIX  43
H18   2    0.074859    0.548271    0.353292    11.00000   -1.20000
AFIX   0
C19   1    0.053212    0.740962    0.339229    11.00000    0.05202    0.04421 =
         0.05440    0.01016    0.00594    0.00714
C20   1   -0.080280    0.734154    0.306276    11.00000    0.05652    0.05916 =
         0.09235    0.01964   -0.00468   -0.00237
AFIX  43
H20   2   -0.124448    0.654902    0.295728    11.00000   -1.20000
AFIX   0
C21   1   -0.146606    0.842405    0.289388    11.00000    0.05322    0.07706 =
         0.11322    0.03080   -0.01152    0.00586
AFIX  43
H21   2   -0.235309    0.836437    0.266569    11.00000   -1.20000
AFIX   0
C22   1   -0.082700    0.960829    0.306004    11.00000    0.05935    0.06187 =
         0.10101    0.03103    0.00564    0.01804
AFIX  43
H22   2   -0.128979    1.034555    0.295580    11.00000   -1.20000
AFIX   0
C23   1    0.048559    0.970494    0.337777    11.00000    0.05479    0.04523 =
         0.08174    0.01775    0.01158    0.01000
C24   1    0.118245    0.860309    0.354317    11.00000    0.04524    0.04567 =
         0.06030    0.01089    0.00827    0.00897
C25   1    0.057076    1.198887    0.369230    11.00000    0.08636    0.05059 =
         0.14150    0.01425    0.01019    0.01596
AFIX 137
H25A  2    0.008264    1.209239    0.304026    11.00000   -1.50000
H25B  2    0.120457    1.268058    0.388004    11.00000   -1.50000
H25C  2   -0.002319    1.200499    0.425923    11.00000   -1.50000
AFIX   0
C26   1    0.171860    0.655892    0.953339    11.00000    0.09108    0.06715 =
         0.06653    0.01358    0.01794   -0.00078
AFIX  13
H26   2    0.219584    0.729905    0.934881    11.00000   -1.20000
AFIX   0
H3    2    0.275490    0.796885    0.392398    11.00000    0.10907
H1    2    0.605136    0.217901    0.210384    11.00000    0.10062
HKLF 4
REM  bobx91m in P-1
REM R1 =  0.0507 for   3799 Fo > 4sig(Fo)  and  0.0652 for all   4947 data
REM    329 parameters refined using      0 restraints
END
WGHT      0.0709      0.5411
REM Highest difference peak  0.421,  deepest hole -0.428,  1-sigma level  0.042
Q1    1   0.0785  0.6999  0.8595  11.00000  0.05    0.42
Q2    1   0.0322  0.6792  1.0551  11.00000  0.05    0.34
Q3    1  -0.0164  0.6356  0.9206  11.00000  0.05    0.32
Q4    1   0.0893  1.1407  0.4179  11.00000  0.05    0.28
Q5    1   0.2431  0.5737  0.9945  11.00000  0.05    0.23
Q6    1   0.2598  0.4763  0.4654  11.00000  0.05    0.20
Q7    1   0.0835  0.9186  0.3986  11.00000  0.05    0.20
Q8    1   0.5368  0.0363  0.1429  11.00000  0.05    0.19
Q9    1   0.6183  0.0852  0.1450  11.00000  0.05    0.18
Q10   1   0.5767  0.0219  0.1998  11.00000  0.05    0.18
;
