# Supplementary material for: 6,6′-Dimeth­oxy-2,2′-[(E,E′)-(2,4,6-trimethyl-1,3-phenyl­ene)bis­(nitrilo­methanylyl­idene)]diphenol chloro­form monosolvate
Source: Acta Crystallogr Sect E Struct Rep Online. 2012 Mar 24;68(Pt 4):o1176. doi: 10.1107/S1600536812011531 (PMC3344115; doi:10.1107/S1600536812011531)
Supplement: Supplementary file 2 [file e-68-o1176-Isup2.hkl]

# 
# h,k,l, Fc-squared, Fo-squared, sigma(Fo-squared) and status flag 
# 
data_I
_shelx_title ' bobx91m in P-1' 
_shelx_refln_list_code          4 
_shelx_F_calc_maximum      148.77 
_exptl_crystal_F_000       560.00 
_reflns_d_resolution_high  0.8255 
 
loop_ 
 _symmetry_equiv_pos_as_xyz 
 'x, y, z' 
 '-x, -y, -z' 
 
_cell_length_a    10.1619 
_cell_length_b    10.4862 
_cell_length_c    12.6396 
_cell_angle_alpha  99.315 
_cell_angle_beta   93.140 
_cell_angle_gamma  90.196 
 
_shelx_F_squared_multiplier     1.000 
 
loop_ 
 _refln_index_h 
 _refln_index_k 
 _refln_index_l 
 _refln_F_squared_calc 
 _refln_F_squared_meas 
 _refln_F_squared_sigma 
 _refln_observed_status 
   1   0   0       23.88       26.97      0.42 o 
   3   0   0       34.64       29.74      0.58 o 
   4   0   0      147.64      153.86      1.84 o 
   5   0   0      703.58      814.66      7.76 o 
   6   0   0       75.72       95.58      1.74 o 
   7   0   0        0.19        0.75      0.57 o 
   8   0   0      132.23      125.74      2.03 o 
   9   0   0        1.06        2.58      0.81 o 
  10   0   0       40.09       43.40      1.61 o 
  11   0   0       16.69       13.35      1.21 o 
  12   0   0        3.30        2.15      1.03 o 
 -12   1   0        0.12        0.92      1.30 o 
 -11   1   0        8.14        8.45      1.13 o 
 -10   1   0       59.57       55.46      1.78 o 
  -9   1   0        0.66        0.32      0.97 o 
  -8   1   0       28.99       31.51      1.38 o 
  -7   1   0       79.55       96.94      1.63 o 
  -6   1   0       17.07       15.79      0.67 o 
  -5   1   0       36.01       55.10      1.04 o 
  -4   1   0     1501.38     1698.91     17.75 o 
  -3   1   0      259.14      283.67      2.86 o 
  -2   1   0       28.85       24.46      0.44 o 
  -1   1   0     1547.67     1548.79     13.96 o 
   0   1   0       52.04       71.50      1.32 o 
   1   1   0      116.54      127.79      2.54 o 
   2   1   0    14686.39    14509.58    128.74 o 
   3   1   0    10285.54    10288.96     91.15 o 
   4   1   0       18.72       18.19      0.58 o 
   5   1   0       21.80       21.68      0.72 o 
   6   1   0       26.89       26.70      0.84 o 
   7   1   0      202.49      205.18      2.70 o 
   8   1   0        8.27       10.98      0.82 o 
   9   1   0      117.55      125.80      2.19 o 
  10   1   0        9.52        9.80      1.01 o 
  11   1   0        5.26        3.42      1.00 o 
  12   1   0        3.49        3.95      1.50 o 
 -12   2   0        5.19        4.69      1.51 o 
 -11   2   0        0.39        0.00      1.31 o 
 -10   2   0       37.26       37.74      1.58 o 
  -9   2   0        7.43        6.58      0.90 o 
  -8   2   0       99.40       98.87      2.15 o 
  -7   2   0      124.47      109.81      1.74 o 
  -6   2   0      251.38      249.68      3.68 o 
  -5   2   0       12.95       18.83      0.64 o 
  -4   2   0      360.19      378.70      3.86 o 
  -3   2   0     2307.79     2225.74     19.89 o 
  -2   2   0      123.98      101.52      1.60 o 
  -1   2   0      853.95      927.54      8.43 o 
   0   2   0      607.39      688.45      7.32 o 
   1   2   0     2849.65     2885.67     27.85 o 
   2   2   0    22131.07    21940.05    689.15 o 
   3   2   0      173.62      180.21      2.07 o 
   4   2   0      781.17      784.24      7.47 o 
   5   2   0      482.28      524.36      5.34 o 
   6   2   0      221.70      239.19      2.94 o 
   7   2   0       24.75       32.84      1.03 o 
   8   2   0       32.99       37.05      1.17 o 
   9   2   0       16.06       17.12      0.96 o 
  10   2   0        0.18        0.29      0.92 o 
  11   2   0        0.25        0.16      1.14 o 
  12   2   0        2.04        1.94      1.27 o 
 -11   3   0       99.38      108.16      3.57 o 
 -10   3   0       23.60       18.72      1.69 o 
  -9   3   0       17.80       17.26      1.19 o 
  -8   3   0        8.14        6.91      1.46 o 
  -7   3   0       32.83       24.69      1.17 o 
  -6   3   0       32.35       20.12      1.07 o 
  -5   3   0      400.08      389.98      4.10 o 
  -4   3   0      143.64      127.01      1.70 o 
  -3   3   0        3.04        0.59      0.46 o 
  -2   3   0      576.01      567.83      5.44 o 
  -1   3   0     2763.79     2834.58     25.17 o 
   0   3   0        0.35        0.15      0.42 o 
   1   3   0     5251.01     5653.98     57.76 o 
   2   3   0      670.54      697.92      6.62 o 
   3   3   0     1142.04     1126.66     10.46 o 
   4   3   0      610.93      667.16      6.55 o 
   5   3   0     3388.92     3582.70     32.05 o 
   6   3   0        1.47        5.89      1.59 o 
   7   3   0      153.79      144.42      2.25 o 
   8   3   0       19.63       20.02      0.98 o 
   9   3   0        0.00        0.05      0.70 o 
  10   3   0        2.26        2.55      0.94 o 
  11   3   0        1.20        2.18      1.22 o 
 -11   4   0       11.86        9.83      1.72 o 
 -10   4   0      258.80      262.97      7.55 o 
  -9   4   0      533.63      570.01      7.44 o 
  -8   4   0       80.41       80.98      2.07 o 
  -7   4   0      216.41      177.22     11.51 o 
  -6   4   0      154.57      138.87      2.01 o 
  -5   4   0      359.77      353.48      3.88 o 
  -4   4   0      665.38      756.25      7.34 o 
  -3   4   0       26.21       26.15      0.80 o 
  -2   4   0      131.50      112.79      1.59 o 
  -1   4   0       99.54       98.26      1.41 o 
   0   4   0      106.58       89.34      1.29 o 
   1   4   0      213.70      231.59      2.61 o 
   2   4   0       69.00       82.23      1.27 o 
   3   4   0      581.63      572.80      5.72 o 
   4   4   0        4.66        4.49      0.60 o 
   5   4   0      233.16      260.76      3.18 o 
   6   4   0        4.61        3.83      0.68 o 
   7   4   0       21.29       20.36      1.32 o 
   8   4   0      202.09      210.75      4.25 o 
   9   4   0        8.44        9.99      1.09 o 
  10   4   0       14.73       11.54      1.17 o 
  11   4   0        0.15       -0.72      1.58 o 
 -11   5   0        0.03       -0.73      1.37 o 
 -10   5   0        8.26        6.84      1.47 o 
  -9   5   0       28.56       32.18      2.00 o 
  -8   5   0       18.87       20.23      1.29 o 
  -7   5   0      692.46      688.58      8.41 o 
  -6   5   0      116.42      121.55      2.84 o 
  -5   5   0        2.22        1.39      0.53 o 
  -4   5   0      483.99      494.61      5.17 o 
  -3   5   0      511.77      482.71      5.01 o 
  -2   5   0     1492.25     1452.06     13.41 o 
  -1   5   0      263.33      248.79      2.87 o 
   0   5   0        4.86        4.05      0.52 o 
   1   5   0      438.86      434.21      4.51 o 
   2   5   0       11.96       14.83      0.67 o 
   3   5   0        0.03        0.66      0.60 o 
   4   5   0      121.67      134.44      1.99 o 
   5   5   0       95.89      109.54      2.51 o 
   6   5   0      389.70      376.56      4.43 o 
   7   5   0      232.92      223.07      3.90 o 
   8   5   0       64.95       71.88      2.21 o 
   9   5   0        0.76        0.94      1.95 o 
  10   5   0       42.88       35.66      1.78 o 
  11   5   0        0.41        2.29      1.50 o 
 -10   6   0        1.17        2.60      1.83 o 
  -9   6   0        1.94        5.38      1.40 o 
  -8   6   0      101.53      106.61      4.75 o 
  -7   6   0       90.11      105.27      2.41 o 
  -6   6   0      219.37      195.39      4.15 o 
  -5   6   0       72.94       66.59      1.54 o 
  -4   6   0      251.27      271.04      3.30 o 
  -3   6   0       41.08       35.28      1.01 o 
  -2   6   0       61.65       64.56      1.32 o 
  -1   6   0        1.14        1.47      0.73 o 
   0   6   0      527.49      554.09      5.68 o 
   1   6   0      106.57      124.60      1.86 o 
   2   6   0      469.02      492.94      5.67 o 
   3   6   0       53.20       53.75      1.19 o 
   4   6   0        0.50        0.10      0.55 o 
   5   6   0       57.37       57.01      1.74 o 
   6   6   0      424.07      431.52      7.42 o 
   7   6   0        0.01       -1.42      0.99 o 
   8   6   0       28.78       20.05      1.45 o 
   9   6   0       20.05       19.85      1.53 o 
  10   6   0       23.34       23.22      1.60 o 
 -10   7   0        0.22        0.36      1.37 o 
  -9   7   0       13.19       15.96      1.76 o 
  -8   7   0        9.49        8.85      1.41 o 
  -7   7   0       56.35       60.60      1.87 o 
  -6   7   0        0.05       -0.30      0.90 o 
  -5   7   0      346.06      343.50      8.21 o 
  -4   7   0      114.57      122.42      2.06 o 
  -3   7   0        4.40        8.93      0.77 o 
  -2   7   0       17.14       13.96      0.79 o 
  -1   7   0      102.25      109.64      2.52 o 
   0   7   0        5.29        5.06      0.70 o 
   1   7   0        2.36        2.11      0.65 o 
   2   7   0        0.33        0.37      0.94 o 
   3   7   0       10.62       11.40      0.95 o 
   4   7   0       22.62       17.74      1.14 o 
   5   7   0       10.09       12.56      1.31 o 
   6   7   0       18.75       21.19      1.36 o 
   7   7   0       14.03       15.72      1.31 o 
   8   7   0        3.73        4.39      1.11 o 
   9   7   0        2.37        1.95      1.37 o 
  10   7   0        1.96        3.40      1.48 o 
  -9   8   0        8.71       10.98      1.71 o 
  -8   8   0       16.98       19.13      1.77 o 
  -7   8   0        0.18       -1.74      1.16 o 
  -6   8   0       17.36       16.49      1.63 o 
  -5   8   0      154.30      154.72      3.01 o 
  -4   8   0      671.19      697.96      7.40 o 
  -3   8   0        8.12        6.32      2.07 o 
  -2   8   0      243.96      231.68      3.14 o 
  -1   8   0       63.79       60.96      1.46 o 
   0   8   0       96.35       84.26      1.69 o 
   1   8   0       17.91       16.91      0.91 o 
   2   8   0        0.67        1.41      0.69 o 
   3   8   0       10.19       11.99      1.07 o 
   4   8   0      224.84      223.61      4.83 o 
   5   8   0        2.67        0.63      0.92 o 
   6   8   0       17.64       12.54      1.53 o 
   7   8   0        2.88        4.33      1.37 o 
   8   8   0        2.76        2.25      1.35 o 
   9   8   0        9.17       18.89      2.61 o 
  -8   9   0       14.41       17.07      1.78 o 
  -7   9   0        0.02        2.70      1.37 o 
  -6   9   0        6.12        5.22      1.30 o 
  -5   9   0      106.39      103.21      6.05 o 
  -4   9   0       70.59       73.68      1.76 o 
  -3   9   0      343.89      362.00      5.44 o 
  -2   9   0       23.97       27.68      1.21 o 
  -1   9   0      301.95      269.21     11.95 o 
   0   9   0      148.80      160.65      2.59 o 
   1   9   0       29.40       23.89      1.12 o 
   2   9   0       73.49       49.50      1.71 o 
   3   9   0       46.78       49.79      1.76 o 
   4   9   0       24.87       20.64      1.77 o 
   5   9   0       74.99       61.67      2.73 o 
   6   9   0        3.32        4.35      1.44 o 
   7   9   0        9.21       10.25      1.63 o 
   8   9   0        3.64        1.32      1.41 o 
  -7  10   0       34.49       38.97      2.29 o 
  -6  10   0        1.91        1.48      1.27 o 
  -5  10   0        7.45       11.66      1.49 o 
  -4  10   0      182.00      192.85      3.09 o 
  -3  10   0       41.15       39.99      1.38 o 
  -2  10   0       27.18       27.56      1.24 o 
  -1  10   0       42.49       45.00      1.54 o 
   0  10   0       42.81       44.11      1.67 o 
   1  10   0       46.84       33.88      1.99 o 
   2  10   0       29.84       34.29      2.06 o 
   3  10   0        0.00        0.40      1.72 o 
   4  10   0        0.86       -0.32      1.61 o 
   5  10   0        0.74        2.12      1.85 o 
   6  10   0        0.46       -0.84      1.36 o 
   7  10   0        1.39        1.10      1.45 o 
  -6  11   0        8.35       13.81      1.83 o 
  -5  11   0        0.48        4.37      1.37 o 
  -4  11   0        4.53        5.00      1.11 o 
  -3  11   0        9.69       13.28      1.11 o 
  -2  11   0        0.11        1.10      0.82 o 
  -1  11   0        8.96       10.57      1.46 o 
   0  11   0        0.93        0.91      1.17 o 
   1  11   0       33.00       33.93      2.10 o 
   2  11   0       63.87       61.30      2.70 o 
   3  11   0       18.74       13.90      3.89 o 
   4  11   0        0.84        2.01      1.46 o 
   5  11   0        1.64        1.74      1.50 o 
  -3  12   0        0.30        2.22      2.11 o 
  -2  12   0        7.10        6.38      1.43 o 
  -1  12   0        3.85        4.68      1.72 o 
   0  12   0       11.08       13.77      1.62 o 
   1  12   0        2.05        4.59      1.47 o 
   2  12   0        5.17        8.20      1.57 o 
   3  12   0        1.58       -0.61      1.38 o 
  -3 -12   1        0.01        0.41      1.36 o 
  -2 -12   1        6.98       10.53      1.63 o 
  -1 -12   1        3.95        7.90      1.48 o 
   0 -12   1        0.15        0.88      1.34 o 
   1 -12   1        8.31        9.01      1.81 o 
   2 -12   1       13.58       17.15      1.37 o 
   3 -12   1        3.65        4.89      2.48 o 
  -5 -11   1        0.00       -1.23      1.33 o 
  -4 -11   1       15.37       18.09      1.87 o 
  -3 -11   1        5.87       11.51      1.60 o 
  -2 -11   1        2.59        2.03      1.29 o 
  -1 -11   1        2.08        1.56      1.25 o 
   0 -11   1        2.12        1.15      0.96 o 
   1 -11   1        3.59        2.07      0.93 o 
   2 -11   1        3.74        7.20      1.09 o 
   3 -11   1        3.13        2.21      0.90 o 
   4 -11   1       27.68       34.73      2.00 o 
   5 -11   1        0.55        0.15      1.84 o 
   6 -11   1       11.56       11.42      1.61 o 
  -7 -10   1        7.96        5.75      1.57 o 
  -6 -10   1        1.19        0.98      1.41 o 
  -5 -10   1        7.26        8.28      1.58 o 
  -4 -10   1        5.04        8.51      1.49 o 
  -3 -10   1       11.30       14.18      1.25 o 
  -2 -10   1       51.90       46.65      4.41 o 
  -1 -10   1        2.16        2.29      1.01 o 
   0 -10   1       16.81       17.41      1.27 o 
   1 -10   1        0.14       -0.22      0.81 o 
   2 -10   1        9.20        7.56      0.89 o 
   3 -10   1      249.94      251.19      3.60 o 
   4 -10   1      117.46      118.51      2.34 o 
   5 -10   1        0.46       -1.17      1.41 o 
   6 -10   1        1.89        0.90      2.29 o 
   7 -10   1        8.80       10.86      2.10 o 
  -8  -9   1       21.45       22.82      1.99 o 
  -7  -9   1       43.09       46.68      2.48 o 
  -6  -9   1       19.49       18.46      1.80 o 
  -5  -9   1        4.49        3.85      1.02 o 
  -4  -9   1        6.11        5.00      1.17 o 
  -3  -9   1       51.70       57.99      1.88 o 
  -2  -9   1       87.43       98.29      2.37 o 
  -1  -9   1       14.75       18.40      1.27 o 
   0  -9   1      104.54      107.17      2.04 o 
   1  -9   1       90.07       81.06      1.77 o 
   2  -9   1      104.73       98.01      1.96 o 
   3  -9   1       25.12       30.49      1.21 o 
   4  -9   1      110.16       94.26      1.98 o 
   5  -9   1       43.25       51.30      2.21 o 
   6  -9   1       22.91       18.75      1.72 o 
   7  -9   1        1.58        2.90      1.37 o 
   8  -9   1        0.43        1.97      1.49 o 
  -9  -8   1        0.12        0.05      1.76 o 
  -8  -8   1        2.90        4.54      1.43 o 
  -7  -8   1       15.14       13.67      1.30 o 
  -6  -8   1        1.53        4.50      1.58 o 
  -5  -8   1      159.43      161.96      3.28 o 
  -4  -8   1        0.00       -0.78      1.26 o 
  -3  -8   1        6.62       13.98      1.12 o 
  -2  -8   1       10.97        5.25      0.93 o 
  -1  -8   1      129.41      105.24      1.84 o 
   0  -8   1      577.75      550.20      5.92 o 
   1  -8   1       52.42       47.90      1.31 o 
   2  -8   1      102.78       96.59      1.87 o 
   3  -8   1        7.42        6.32      0.81 o 
   4  -8   1      358.35      333.03      8.37 o 
   5  -8   1       68.49       53.49      1.48 o 
   6  -8   1       13.93       12.91      1.51 o 
   7  -8   1        0.00       -0.40      1.17 o 
   8  -8   1       23.86       28.06      1.98 o 
   9  -8   1        0.39       -1.50      1.31 o 
 -10  -7   1        2.41        0.88      1.49 o 
  -9  -7   1        2.60        2.59      1.50 o 
  -8  -7   1       18.27       17.62      1.38 o 
  -7  -7   1      105.64      112.30      6.13 o 
  -6  -7   1       49.62       37.56      1.64 o 
  -5  -7   1       27.94       31.97      1.50 o 
  -4  -7   1        8.11       11.63      1.05 o 
  -3  -7   1        0.98        1.62      0.76 o 
  -2  -7   1      134.52      147.40      2.15 o 
  -1  -7   1      150.82      121.63      1.91 o 
   0  -7   1        5.42        8.88      0.76 o 
   1  -7   1      635.22      630.06      6.50 o 
   2  -7   1      104.49      103.30      1.79 o 
   3  -7   1      117.07      109.27      1.86 o 
   4  -7   1        4.30        3.73      1.02 o 
   5  -7   1      233.63      218.54      4.63 o 
   6  -7   1        4.00        2.41      0.91 o 
   7  -7   1        9.86        4.94      1.40 o 
   8  -7   1        4.00        3.55      1.34 o 
   9  -7   1        0.02       -0.40      1.32 o 
  10  -7   1        7.13        5.80      1.54 o 
 -10  -6   1       11.99       13.82      1.45 o 
  -9  -6   1        3.50        2.34      1.31 o 
  -8  -6   1       21.01       19.85      1.42 o 
  -7  -6   1       77.71       66.05      2.11 o 
  -6  -6   1      243.71      267.65     13.34 o 
  -5  -6   1       11.77       15.66      1.17 o 
  -4  -6   1       38.96       36.54      1.37 o 
  -3  -6   1      263.09      262.04      3.15 o 
  -2  -6   1       92.89      108.21      1.89 o 
  -1  -6   1       76.16      101.37      1.62 o 
   0  -6   1     1243.78     1290.68     12.10 o 
   1  -6   1     1274.72     1313.53     12.32 o 
   2  -6   1       81.92       66.37      1.33 o 
   3  -6   1        6.62        3.47      0.62 o 
   4  -6   1       13.18       18.44      0.85 o 
   5  -6   1       22.78       18.46      0.87 o 
   6  -6   1      163.99      140.13      2.22 o 
   7  -6   1       25.49       19.33      1.65 o 
   8  -6   1      101.09      112.86      3.32 o 
   9  -6   1        3.15        4.25      1.42 o 
  10  -6   1        5.72        5.57      1.57 o 
 -11  -5   1        0.79        1.66      1.28 o 
 -10  -5   1        3.08        2.45      1.09 o 
  -9  -5   1        3.33        2.32      1.42 o 
  -8  -5   1       39.97       41.50      1.74 o 
  -7  -5   1       50.57       55.17      1.89 o 
  -6  -5   1       13.20       12.33      1.09 o 
  -5  -5   1       84.83       75.31      1.51 o 
  -4  -5   1        0.91        0.00      0.53 o 
  -3  -5   1      852.30      939.60      9.04 o 
  -2  -5   1      208.77      220.30      2.61 o 
  -1  -5   1     1767.61     2028.51     18.39 o 
   0  -5   1      555.83      724.74      7.02 o 
   1  -5   1      903.16     1028.59      9.68 o 
   2  -5   1       58.83       87.84      1.92 o 
   3  -5   1      243.59      211.90      2.62 o 
   4  -5   1      173.75      206.47      2.60 o 
   5  -5   1        0.01        1.69      0.56 o 
   6  -5   1        0.03        1.97      0.64 o 
   7  -5   1      641.36      660.29      8.08 o 
   8  -5   1      208.42      222.12      4.77 o 
   9  -5   1        3.87        5.47      1.41 o 
  10  -5   1      122.84      124.98      3.80 o 
  11  -5   1       25.87       27.19      2.11 o 
 -11  -4   1        0.25       -2.61      1.74 o 
 -10  -4   1        0.40       -0.72      0.96 o 
  -9  -4   1       25.30       28.53      1.73 o 
  -8  -4   1      488.65      462.86     21.24 o 
  -7  -4   1       76.20       70.38      1.55 o 
  -6  -4   1        4.33        1.82      0.59 o 
  -5  -4   1       15.66       16.15      0.76 o 
  -4  -4   1       15.42       19.74      0.85 o 
  -3  -4   1      216.39      251.99      2.84 o 
  -2  -4   1      530.24      591.52      5.79 o 
  -1  -4   1      586.12      635.72      6.12 o 
   0  -4   1       26.14       28.33      0.68 o 
   1  -4   1      513.28      498.18      5.50 o 
   2  -4   1     3039.26     2966.84     26.44 o 
   3  -4   1     4564.73     5155.39     45.56 o 
   4  -4   1       97.61       92.05      2.19 o 
   5  -4   1      127.39      120.60      1.77 o 
   6  -4   1      884.81      895.93      8.74 o 
   7  -4   1       50.73       41.27      1.45 o 
   8  -4   1       63.89       52.10      2.38 o 
   9  -4   1       61.02       50.15      2.34 o 
  10  -4   1        2.30        1.37      1.40 o 
  11  -4   1       33.64       32.57      2.22 o 
 -11  -3   1        0.09       -1.07      1.16 o 
 -10  -3   1        2.35        1.69      1.19 o 
  -9  -3   1        3.87        2.40      0.91 o 
  -8  -3   1        0.37        0.55      0.66 o 
  -7  -3   1      118.11      116.05      1.95 o 
  -6  -3   1       90.30       96.23      1.65 o 
  -5  -3   1      213.24      184.59      2.39 o 
  -4  -3   1        0.30       -0.42      0.43 o 
  -3  -3   1      311.07      291.37      3.12 o 
  -2  -3   1       38.31       38.13      0.70 o 
  -1  -3   1     1544.07     1663.65     15.04 o 
   0  -3   1     3625.46     3777.62     33.43 o 
   1  -3   1     2983.45     3155.01     27.97 o 
   2  -3   1      674.81      784.47      7.33 o 
   3  -3   1       92.42       61.71      1.02 o 
   4  -3   1      112.07      108.03      1.53 o 
   5  -3   1      270.30      247.48      3.22 o 
   6  -3   1      166.78      152.93      2.09 o 
   7  -3   1        0.51        0.98      0.61 o 
   8  -3   1       75.46       71.01      1.81 o 
   9  -3   1        0.45       -0.91      0.81 o 
  10  -3   1        1.02       -0.76      1.28 o 
  11  -3   1        0.01       -0.30      1.95 o 
 -12  -2   1        6.03        4.68      1.34 o 
 -11  -2   1        9.41        7.33      1.42 o 
 -10  -2   1        8.08        8.03      1.00 o 
  -9  -2   1        0.05       -0.21      0.68 o 
  -8  -2   1       78.96       97.15      1.84 o 
  -7  -2   1        1.64        2.46      0.58 o 
  -6  -2   1      205.33      213.43      2.68 o 
  -5  -2   1        1.49        2.12      0.49 o 
  -4  -2   1       84.39       67.20      1.10 o 
  -3  -2   1      322.90      386.02      3.86 o 
  -2  -2   1      389.29      429.01      4.18 o 
  -1  -2   1     3214.26     3575.82     36.69 o 
   0  -2   1       17.24       11.29      0.31 o 
   1  -2   1      164.98      153.75      1.69 o 
   2  -2   1        3.52        4.90      0.90 o 
   3  -2   1        9.50       10.74      0.57 o 
   4  -2   1       44.42       48.31      0.89 o 
   5  -2   1       45.68       44.90      0.90 o 
   6  -2   1       49.38       56.09      1.14 o 
   7  -2   1        0.02        0.94      0.62 o 
   8  -2   1       53.00       51.98      1.67 o 
   9  -2   1        2.33        3.08      0.84 o 
  10  -2   1        0.01        0.16      1.18 o 
  11  -2   1        0.19       -0.85      1.34 o 
  12  -2   1        0.75        0.74      1.43 o 
 -12  -1   1        1.88       -0.84      1.22 o 
 -11  -1   1        0.34       -1.05      1.07 o 
 -10  -1   1       49.72       48.37      1.71 o 
  -9  -1   1        5.76        7.32      0.91 o 
  -8  -1   1       10.13       10.03      0.97 o 
  -7  -1   1        0.07       -0.61      0.53 o 
  -6  -1   1      182.37      188.73      2.42 o 
  -5  -1   1     1629.35     1781.25     16.21 o 
  -4  -1   1      111.76      107.87      1.44 o 
  -3  -1   1     6620.54     7006.93     62.16 o 
  -2  -1   1      228.16      208.80      2.14 o 
  -1  -1   1     4549.31     4834.07     60.88 o 
   0  -1   1      443.45      471.84      5.33 o 
   1  -1   1    12988.17    12128.56    174.96 o 
   2  -1   1     2268.72     2508.44     22.31 o 
   3  -1   1        0.33       -0.28      0.39 o 
   4  -1   1        0.75        1.28      0.34 o 
   5  -1   1       13.04       14.10      0.55 o 
   6  -1   1      526.86      578.66      5.83 o 
   7  -1   1      398.91      402.98      5.03 o 
   8  -1   1      202.89      210.08      2.83 o 
   9  -1   1        1.03        1.87      0.81 o 
  10  -1   1        5.88        5.95      1.03 o 
  11  -1   1        4.56        2.41      1.69 o 
  12  -1   1        3.55        1.53      1.97 o 
 -12   0   1        0.33       -0.90      0.98 o 
 -11   0   1       12.33        7.78      1.14 o 
 -10   0   1       16.07       13.93      1.10 o 
  -9   0   1       11.97        8.74      0.96 o 
  -8   0   1        1.56        0.89      0.76 o 
  -7   0   1       58.40       57.72      1.23 o 
  -6   0   1      134.69      146.68      1.99 o 
  -5   0   1      168.52      217.19      2.51 o 
  -4   0   1      246.07      208.76      2.31 o 
  -3   0   1      473.87      469.82      5.20 o 
  -2   0   1       21.29       31.63      0.51 o 
  -1   0   1      958.60      970.02     10.20 o 
   1   0   1       93.25       70.97      0.94 o 
   2   0   1      482.99      401.88      3.83 o 
   3   0   1     1886.30     1889.80     16.90 o 
   4   0   1      741.30      752.95      7.11 o 
   5   0   1        0.04        0.89      0.44 o 
   6   0   1     1332.98     1445.85     13.42 o 
   7   0   1       51.46       47.68      1.21 o 
   8   0   1        1.29        2.45      0.69 o 
   9   0   1       42.98       43.82      1.29 o 
  10   0   1        7.08        6.42      0.95 o 
  11   0   1        1.47        1.45      0.92 o 
  12   0   1        0.07       -0.41      1.52 o 
 -12   1   1        2.31        3.72      1.10 o 
 -11   1   1       15.47       14.51      1.24 o 
 -10   1   1       24.07       20.13      1.28 o 
  -9   1   1       67.53       62.66      1.81 o 
  -8   1   1       11.31        8.02      0.92 o 
  -7   1   1      142.77      129.20      1.90 o 
  -6   1   1       17.78       12.65      0.85 o 
  -5   1   1      605.40      617.55      6.03 o 
  -4   1   1      270.24      257.35      2.75 o 
  -3   1   1     5913.52     6038.58     61.50 o 
  -2   1   1      479.15      476.90      6.49 o 
  -1   1   1     2359.36     2751.15     28.27 o 
   0   1   1      318.63      271.00      3.01 o 
   1   1   1      204.09      185.39      1.88 o 
   2   1   1     5583.43     6010.82     61.93 o 
   3   1   1      994.23     1147.32     10.47 o 
   4   1   1      486.09      425.17      4.30 o 
   5   1   1     2042.68     2211.96     19.99 o 
   6   1   1       42.83       35.96      0.97 o 
   7   1   1       67.61       64.91      1.37 o 
   8   1   1        0.29        0.56      0.67 o 
   9   1   1        9.08        6.92      0.79 o 
  10   1   1        3.97        2.03      0.89 o 
  11   1   1        0.53        1.06      0.89 o 
  12   1   1        3.00        3.92      1.31 o 
 -12   2   1       30.98       34.59      2.50 o 
 -11   2   1       18.60       19.09      1.85 o 
 -10   2   1        0.87        0.48      0.92 o 
  -9   2   1       17.94       18.29      1.21 o 
  -8   2   1       65.17       58.27      1.91 o 
  -7   2   1       14.05       12.57      0.96 o 
  -6   2   1        0.14        2.00      0.77 o 
  -5   2   1       18.76       11.73      0.65 o 
  -4   2   1     3019.92     3069.16     27.40 o 
  -3   2   1     1002.34      915.04      9.80 o 
  -2   2   1       25.91       42.62      1.61 o 
  -1   2   1      223.67      203.20      2.12 o 
   0   2   1     2124.03     2147.90     27.43 o 
   1   2   1     1081.75     1261.34     11.48 o 
   2   2   1       51.96       55.99      1.04 o 
   3   2   1       10.69        9.48      0.50 o 
   4   2   1      418.57      342.02      4.33 o 
   5   2   1     1974.04     1951.80     17.79 o 
   6   2   1      454.31      443.69      5.57 o 
   7   2   1       45.78       53.08      1.28 o 
   8   2   1        3.43        3.68      0.72 o 
   9   2   1       55.04       55.63      1.48 o 
  10   2   1        2.91        2.01      0.77 o 
  11   2   1        0.21       -0.94      1.19 o 
  12   2   1        0.57        3.44      1.33 o 
 -11   3   1       46.93       53.34      2.62 o 
 -10   3   1       51.57       52.16      3.59 o 
  -9   3   1       10.94       11.56      1.17 o 
  -8   3   1        0.67        3.07      1.33 o 
  -7   3   1       74.56       65.12      2.04 o 
  -6   3   1        0.07       -0.24      0.59 o 
  -5   3   1      547.04      615.75      6.09 o 
  -4   3   1        8.77       14.35      0.56 o 
  -3   3   1     2536.45     2561.64     22.91 o 
  -2   3   1      309.11      374.74      3.78 o 
  -1   3   1     1908.96     1976.44     17.72 o 
   0   3   1        0.02        0.40      0.31 o 
   1   3   1        0.51        5.66      1.57 o 
   2   3   1      458.76      421.90      4.24 o 
   3   3   1      329.08      324.92      3.48 o 
   4   3   1      806.10      874.03      8.39 o 
   5   3   1        8.51        9.26      1.40 o 
   6   3   1      183.56      160.49      2.32 o 
   7   3   1      241.01      223.65      3.03 o 
   8   3   1       68.70       64.63      1.56 o 
   9   3   1        9.95        8.23      0.84 o 
  10   3   1        3.95        4.85      0.83 o 
  11   3   1        0.96        2.27      1.18 o 
 -11   4   1        0.18        0.44      1.34 o 
 -10   4   1       93.62       98.33      3.01 o 
  -9   4   1      119.01      123.34      3.57 o 
  -8   4   1      276.11      281.44      4.36 o 
  -7   4   1      228.51      203.68      7.04 o 
  -6   4   1       45.19       38.15      1.32 o 
  -5   4   1      150.05      166.06      2.17 o 
  -4   4   1     1620.12     1745.43     15.98 o 
  -3   4   1       77.25      100.17      1.73 o 
  -2   4   1     3173.71     3343.16     29.75 o 
  -1   4   1     1255.41     1246.98     11.53 o 
   0   4   1     1709.79     1759.88     15.95 o 
   1   4   1      620.70      615.50      6.97 o 
   2   4   1      534.06      532.59      5.82 o 
   3   4   1      100.69      123.40      1.76 o 
   4   4   1      235.45      253.84      3.07 o 
   5   4   1      159.30      156.49      2.26 o 
   6   4   1      218.77      192.47      2.71 o 
   7   4   1     1127.15     1120.27     11.06 o 
   8   4   1        9.79       10.86      1.13 o 
   9   4   1       32.49       32.27      1.88 o 
  10   4   1       25.89       22.53      1.45 o 
  11   4   1       10.72        8.84      1.60 o 
 -11   5   1       42.87       50.51      2.60 o 
 -10   5   1       19.84       17.74      1.80 o 
  -9   5   1        5.13        5.10      1.07 o 
  -8   5   1      292.80      298.18      4.62 o 
  -7   5   1      207.74      207.15      3.49 o 
  -6   5   1       53.66       52.75      1.61 o 
  -5   5   1       17.52       16.59      1.00 o 
  -4   5   1      310.82      332.81      3.75 o 
  -3   5   1      907.26      989.08      9.45 o 
  -2   5   1      765.80      778.31      7.57 o 
  -1   5   1      326.45      366.77      3.94 o 
   0   5   1      339.49      330.23      3.61 o 
   1   5   1     1163.56     1338.12     12.44 o 
   2   5   1      248.54      208.28      2.99 o 
   3   5   1      819.45      940.94      9.11 o 
   4   5   1        3.59        4.48      0.61 o 
   5   5   1       32.94       32.96      1.07 o 
   6   5   1       45.04       42.72      1.41 o 
   7   5   1      219.19      211.91      4.41 o 
   8   5   1      203.03      187.11      4.53 o 
   9   5   1        8.88        5.61      1.26 o 
  10   5   1       70.86       84.10      2.54 o 
  11   5   1        0.92        0.69      1.36 o 
 -10   6   1        0.38        0.87      1.38 o 
  -9   6   1       28.42       27.01      1.92 o 
  -8   6   1      100.10      106.10      2.46 o 
  -7   6   1      195.93      202.45      3.55 o 
  -6   6   1      256.76      252.33     10.72 o 
  -5   6   1       44.65       42.21      1.22 o 
  -4   6   1      160.01      155.30      2.26 o 
  -3   6   1        4.21        5.93      0.63 o 
  -2   6   1      223.66      216.73      2.75 o 
  -1   6   1       48.78       35.47      1.03 o 
   0   6   1       59.17       60.72      1.24 o 
   1   6   1        0.85        1.85      0.58 o 
   2   6   1      511.36      510.08      5.38 o 
   3   6   1       34.33       30.76      0.94 o 
   4   6   1       26.48       30.87      0.99 o 
   5   6   1        0.02       -0.90      0.60 o 
   6   6   1       13.83       10.64      1.38 o 
   7   6   1        2.76        0.53      1.01 o 
   8   6   1        7.31       12.24      2.86 o 
   9   6   1       48.67       38.58      2.54 o 
  10   6   1        5.17        4.51      1.57 o 
 -10   7   1        2.49        4.85      1.66 o 
  -9   7   1       30.97       35.92      2.19 o 
  -8   7   1       11.09       10.05      1.55 o 
  -7   7   1       44.07       47.24      1.72 o 
  -6   7   1      298.93      294.19      4.54 o 
  -5   7   1      302.16      326.04      4.78 o 
  -4   7   1       21.82       18.48      0.99 o 
  -3   7   1       56.25       52.31      1.33 o 
  -2   7   1      141.36      151.59      2.29 o 
  -1   7   1        6.41        6.83      0.94 o 
   0   7   1       43.20       38.61      1.35 o 
   1   7   1      488.28      478.33      5.20 o 
   2   7   1      183.42      176.05      2.49 o 
   3   7   1      135.64      131.43      2.35 o 
   4   7   1       45.92       40.02      3.41 o 
   5   7   1        9.87        5.74      0.89 o 
   6   7   1        3.88        1.31      1.08 o 
   7   7   1        0.01       -0.48      1.20 o 
   8   7   1        7.27        6.52      1.43 o 
   9   7   1        4.79        4.13      2.65 o 
  -9   8   1        3.62        2.89      1.50 o 
  -8   8   1       26.22       27.77      1.98 o 
  -7   8   1        0.51        1.81      0.96 o 
  -6   8   1      136.23      118.48      6.19 o 
  -5   8   1       22.69       25.05      1.40 o 
  -4   8   1       72.13       80.71      1.82 o 
  -3   8   1      212.71      191.14      5.24 o 
  -2   8   1      323.24      326.11      4.05 o 
  -1   8   1      300.97      297.90      3.73 o 
   0   8   1        0.79        2.19      0.73 o 
   1   8   1        1.54        1.57      0.64 o 
   2   8   1      129.28      131.09      2.24 o 
   3   8   1       11.55       17.24      1.12 o 
   4   8   1        3.46        1.34      1.25 o 
   5   8   1        2.62        3.38      1.12 o 
   6   8   1        1.74        2.29      1.30 o 
   7   8   1        0.04        0.04      1.12 o 
   8   8   1        5.27        7.72      1.53 o 
   9   8   1        7.18        7.78      1.70 o 
  -8   9   1       22.22       19.92      1.89 o 
  -7   9   1        2.69        4.41      1.37 o 
  -6   9   1       22.04       22.99      1.45 o 
  -5   9   1       67.09       67.00      2.05 o 
  -4   9   1        4.59        8.68      1.82 o 
  -3   9   1      169.18      169.90      2.73 o 
  -2   9   1       23.85       18.91      1.40 o 
  -1   9   1      146.19      132.41      4.60 o 
   0   9   1      506.26      518.03      5.85 o 
   1   9   1       76.54       72.46      2.47 o 
   2   9   1        4.52        2.36      1.24 o 
   3   9   1      133.66      123.20      3.54 o 
   4   9   1       30.15       29.57      2.01 o 
   5   9   1        6.68        5.91      1.48 o 
   6   9   1       18.60       26.10      2.04 o 
   7   9   1        6.31        3.27      1.42 o 
   8   9   1        0.07       -0.94      1.34 o 
  -7  10   1        1.35        5.47      1.51 o 
  -6  10   1       15.01       15.49      1.64 o 
  -5  10   1        2.96        2.58      1.19 o 
  -4  10   1       38.03       37.28      1.67 o 
  -3  10   1        0.89        0.17      0.83 o 
  -2  10   1        0.00       -0.74      1.20 o 
  -1  10   1      200.73      206.20      4.81 o 
   0  10   1       11.93        7.52      1.17 o 
   1  10   1        0.05       -0.62      1.24 o 
   2  10   1       63.92       67.19      2.73 o 
   3  10   1       65.66       60.17      2.66 o 
   4  10   1        0.32        0.52      1.37 o 
   5  10   1        3.04        0.69      1.37 o 
   6  10   1        0.94        1.93      2.39 o 
   7  10   1        0.01        1.36      1.43 o 
  -5  11   1        6.12        5.55      1.16 o 
  -4  11   1        0.07        0.72      1.08 o 
  -3  11   1        1.82        1.50      1.02 o 
  -2  11   1        5.78        8.00      1.18 o 
  -1  11   1        6.44        8.51      1.42 o 
   0  11   1       14.59       12.09      1.55 o 
   1  11   1        1.09       -0.22      1.37 o 
   2  11   1       72.57       79.17      3.09 o 
   3  11   1       18.79       19.28      1.91 o 
   4  11   1        8.55       10.72      1.72 o 
   5  11   1        5.37        8.96      1.71 o 
  -3  12   1        2.50        6.81      1.62 o 
  -2  12   1        1.98        4.33      2.35 o 
  -1  12   1        0.65        0.47      1.26 o 
   0  12   1        0.01        0.44      1.90 o 
   1  12   1       12.26       13.59      1.75 o 
   2  12   1        5.26        4.99      1.56 o 
  -3 -12   2        6.91        9.53      1.57 o 
  -2 -12   2       11.46       13.56      2.86 o 
  -1 -12   2       12.41       10.60      1.55 o 
   0 -12   2        0.33        0.20      1.10 o 
   1 -12   2        0.95        3.00      1.21 o 
   2 -12   2        2.52        2.03      1.27 o 
   3 -12   2        0.10        0.69      1.30 o 
   4 -12   2       19.03       23.50      2.75 o 
  -6 -11   2        0.10       -0.54      1.38 o 
  -5 -11   2       10.31       11.57      3.33 o 
  -4 -11   2        1.07        4.64      1.46 o 
  -3 -11   2        0.72        1.18      1.00 o 
  -2 -11   2       82.50       76.85      2.28 o 
  -1 -11   2        1.45       -0.19      0.97 o 
   0 -11   2        1.10       -0.10      0.90 o 
   1 -11   2        6.08        7.10      1.07 o 
   2 -11   2        3.98        4.94      1.03 o 
   3 -11   2        7.57       11.76      1.37 o 
   4 -11   2       13.01       11.20      1.29 o 
   5 -11   2        4.30        5.56      1.34 o 
   6 -11   2        1.80        0.14      1.92 o 
  -7 -10   2        0.74       -1.20      1.88 o 
  -6 -10   2        0.29        0.56      1.33 o 
  -5 -10   2       10.52       16.61      1.37 o 
  -4 -10   2        6.88        9.56      1.17 o 
  -3 -10   2        0.29        0.01      1.07 o 
  -2 -10   2        9.11        9.58      1.15 o 
  -1 -10   2      138.12      123.95      2.79 o 
   0 -10   2       46.01       50.10      1.79 o 
   1 -10   2       34.55       30.49      1.47 o 
   2 -10   2        0.42       -0.31      0.73 o 
   3 -10   2       12.00       13.95      1.54 o 
   4 -10   2        1.71        1.83      1.58 o 
   5 -10   2       12.83       16.98      1.65 o 
   6 -10   2       90.20       99.02      3.29 o 
   7 -10   2        0.04        1.37      1.48 o 
  -8  -9   2       22.71       21.15      1.98 o 
  -7  -9   2        9.27        7.99      1.26 o 
  -6  -9   2       21.20       15.97      1.38 o 
  -5  -9   2        6.25        2.86      1.05 o 
  -4  -9   2        5.51        1.70      0.97 o 
  -3  -9   2       56.33       50.74      1.80 o 
  -2  -9   2       24.69       25.70      1.40 o 
  -1  -9   2      748.67      749.10     14.21 o 
   0  -9   2      506.72      511.94      8.30 o 
   1  -9   2      384.34      376.18      4.54 o 
   2  -9   2        0.18       -0.07      0.69 o 
   3  -9   2        1.45        0.13      0.77 o 
   4  -9   2       27.96       26.16      1.41 o 
   5  -9   2       11.90        5.47      1.05 o 
   6  -9   2      125.94      107.26      3.33 o 
   7  -9   2        5.62       12.33      2.91 o 
   8  -9   2        0.10        0.90      1.44 o 
  -9  -8   2        2.79        3.33      1.11 o 
  -8  -8   2        7.11        8.95      1.23 o 
  -7  -8   2        2.07        6.07      1.13 o 
  -6  -8   2       28.60       32.02      1.59 o 
  -5  -8   2      116.60       89.02      2.42 o 
  -4  -8   2        1.41       -0.59      0.84 o 
  -3  -8   2       77.84       77.15      2.08 o 
  -2  -8   2       24.29       23.81      1.26 o 
  -1  -8   2      155.88      135.16      2.13 o 
   0  -8   2      106.96      111.67      1.94 o 
   1  -8   2      377.80      393.91      4.54 o 
   2  -8   2       49.96       61.32      1.44 o 
   3  -8   2        4.03        3.47      0.87 o 
   4  -8   2        4.05        2.69      0.78 o 
   5  -8   2       71.90       61.49      2.68 o 
   6  -8   2       54.44       62.38      2.44 o 
   7  -8   2       11.37       11.27      1.51 o 
   8  -8   2       18.55       22.70      1.93 o 
   9  -8   2       32.44       38.17      2.35 o 
 -10  -7   2        0.14        0.54      1.27 o 
  -9  -7   2        7.42        8.22      1.26 o 
  -8  -7   2        0.78       -1.02      0.99 o 
  -7  -7   2        1.68        3.51      1.16 o 
  -6  -7   2       32.71       43.23      1.78 o 
  -5  -7   2       22.34       10.14      1.20 o 
  -4  -7   2        0.04        0.06      0.82 o 
  -3  -7   2       26.54       35.14      1.39 o 
  -2  -7   2      612.12      569.57      7.14 o 
  -1  -7   2        0.13        1.97      0.60 o 
   0  -7   2       52.37       47.18      1.43 o 
   1  -7   2      859.75      868.94      8.58 o 
   2  -7   2      217.33      198.57      2.68 o 
   3  -7   2       28.38       23.95      0.96 o 
   4  -7   2       33.97       28.85      1.06 o 
   5  -7   2        1.34        1.71      0.70 o 
   6  -7   2        4.49        1.94      0.95 o 
   7  -7   2        1.65        1.87      1.09 o 
   8  -7   2       23.04       29.57      1.99 o 
   9  -7   2        0.01       -0.84      1.35 o 
  10  -7   2       10.88       11.34      1.71 o 
 -10  -6   2        0.17       -0.89      0.99 o 
  -9  -6   2        1.91        3.30      1.05 o 
  -8  -6   2        2.34        1.31      0.97 o 
  -7  -6   2        0.40       -0.60      1.09 o 
  -6  -6   2        4.73        0.08      1.73 o 
  -5  -6   2       34.80       42.31      1.62 o 
  -4  -6   2      449.85      423.94      5.73 o 
  -3  -6   2      189.29      210.95      3.37 o 
  -2  -6   2      411.20      459.08      7.79 o 
  -1  -6   2      358.19      377.81      4.10 o 
   0  -6   2     2085.87     2249.01     20.43 o 
   1  -6   2      417.22      358.78      3.98 o 
   2  -6   2       31.36       35.71      0.98 o 
   3  -6   2       92.84       98.44      1.66 o 
   4  -6   2       27.80       24.25      0.88 o 
   5  -6   2       88.78       87.04      1.62 o 
   6  -6   2       15.33       12.88      0.97 o 
   7  -6   2       11.82       16.24      1.51 o 
   8  -6   2        1.24        2.98      1.88 o 
   9  -6   2        0.22        1.43      1.90 o 
  10  -6   2        0.06       -1.98      2.23 o 
 -11  -5   2        5.06        6.91      1.48 o 
 -10  -5   2        0.47       -0.77      0.95 o 
  -9  -5   2       32.09       36.06      1.65 o 
  -8  -5   2      138.05      144.87      5.21 o 
  -7  -5   2      291.94      312.86      5.93 o 
  -6  -5   2      121.17      132.28      2.66 o 
  -5  -5   2      218.47      191.31      3.23 o 
  -4  -5   2        5.34       11.65      0.96 o 
  -3  -5   2      149.04      121.56      2.27 o 
  -2  -5   2       75.40       43.74      1.79 o 
  -1  -5   2       30.42       41.01      0.89 o 
   0  -5   2     1127.55     1219.75     11.33 o 
   1  -5   2      326.68      317.99      3.47 o 
   2  -5   2     1712.52     1839.75     16.78 o 
   3  -5   2      171.48      144.69      1.99 o 
   4  -5   2        8.27        6.54      0.68 o 
   5  -5   2       26.12       25.67      0.87 o 
   6  -5   2        7.22       11.91      0.78 o 
   7  -5   2       65.00       63.17      1.74 o 
   8  -5   2       42.41       43.49      6.22 o 
   9  -5   2        2.40        3.81      1.38 o 
  10  -5   2        2.34        3.25      1.51 o 
  11  -5   2        4.36        5.55      1.50 o 
 -11  -4   2        1.59        2.23      1.25 o 
 -10  -4   2       28.00       37.18      2.76 o 
  -9  -4   2        1.16        1.73      0.95 o 
  -8  -4   2      108.07      114.20      2.57 o 
  -7  -4   2      127.70      117.26      5.52 o 
  -6  -4   2       32.76       32.07      0.95 o 
  -5  -4   2       10.86        9.90      0.57 o 
  -4  -4   2      449.55      419.95      4.42 o 
  -3  -4   2      486.22      474.28      5.79 o 
  -2  -4   2     1016.95     1035.92     12.04 o 
  -1  -4   2       26.19       22.54      0.64 o 
   0  -4   2        1.94        2.19      0.38 o 
   1  -4   2       65.33       44.07      0.87 o 
   2  -4   2     3016.91     3327.43     29.61 o 
   3  -4   2       67.62       35.60      1.15 o 
   4  -4   2      409.74      403.52      4.45 o 
   5  -4   2      137.61      138.06      1.94 o 
   6  -4   2       50.71       48.06      1.17 o 
   7  -4   2      118.57      102.84      2.11 o 
   8  -4   2       14.47       15.72      1.50 o 
   9  -4   2       30.72       29.40      2.11 o 
  10  -4   2       43.47       44.44      2.37 o 
  11  -4   2        3.97        2.90      2.24 o 
 -11  -3   2       26.10       27.85      2.03 o 
 -10  -3   2        4.36        5.52      1.31 o 
  -9  -3   2        0.97       -0.52      0.81 o 
  -8  -3   2       16.84       18.83      0.93 o 
  -7  -3   2       51.96       44.69      1.18 o 
  -6  -3   2       43.20       39.03      1.01 o 
  -5  -3   2      258.76      299.80      3.38 o 
  -4  -3   2        0.89        0.41      0.34 o 
  -3  -3   2      996.18      992.67     10.88 o 
  -2  -3   2      255.51      243.61      3.18 o 
  -1  -3   2     3948.68     3992.19     40.88 o 
   0  -3   2     3424.36     3580.87     31.71 o 
   1  -3   2      299.00      337.16      3.39 o 
   2  -3   2       54.36       49.84      0.84 o 
   3  -3   2        0.36       -0.23      0.30 o 
   4  -3   2      496.26      518.32      5.17 o 
   5  -3   2      607.43      649.16      7.55 o 
   6  -3   2      244.60      230.59      3.32 o 
   7  -3   2      213.96      215.78      2.79 o 
   8  -3   2      118.28      108.20      1.85 o 
   9  -3   2        9.88        7.93      1.27 o 
  10  -3   2        0.15       -1.13      1.21 o 
  11  -3   2        1.83        0.67      2.97 o 
 -12  -2   2        0.10        0.15      1.29 o 
 -11  -2   2       11.03       12.56      1.53 o 
 -10  -2   2        5.16        2.04      1.29 o 
  -9  -2   2        6.46        9.83      0.98 o 
  -8  -2   2        3.96        6.78      0.90 o 
  -7  -2   2       19.20       19.26      0.88 o 
  -6  -2   2       22.88       14.41      0.67 o 
  -5  -2   2       43.07       57.88      1.13 o 
  -4  -2   2       67.10       83.44      1.26 o 
  -3  -2   2      137.77      133.34      1.71 o 
  -2  -2   2     6966.64     7244.20     74.30 o 
  -1  -2   2     2670.79     2895.43     39.78 o 
   0  -2   2        0.73        3.52      0.32 o 
   1  -2   2     2066.96     2240.24     20.10 o 
   2  -2   2     7006.05     7150.74     97.63 o 
   3  -2   2      254.48      237.76      3.05 o 
   4  -2   2      320.37      367.25      3.82 o 
   5  -2   2      514.41      515.84      5.18 o 
   6  -2   2      309.98      294.01      3.36 o 
   7  -2   2        0.41        1.91      0.66 o 
   8  -2   2        0.50       -0.14      0.63 o 
   9  -2   2        2.33        1.03      1.02 o 
  10  -2   2        2.60        2.48      2.05 o 
  11  -2   2        2.60        4.89      1.42 o 
  12  -2   2        3.25        5.65      3.40 o 
 -12  -1   2        1.50        1.75      1.32 o 
 -11  -1   2        2.28        0.74      0.95 o 
 -10  -1   2       91.51       82.39      2.20 o 
  -9  -1   2        9.69        9.90      1.00 o 
  -8  -1   2       71.87       71.54      2.14 o 
  -7  -1   2      119.96      121.66      1.98 o 
  -6  -1   2       84.82       88.71      1.50 o 
  -5  -1   2     1561.15     1688.38     15.41 o 
  -4  -1   2        5.79        1.02      0.38 o 
  -3  -1   2      181.05      166.07      1.89 o 
  -2  -1   2      949.11      912.56      8.35 o 
  -1  -1   2     2285.80     2428.92     27.35 o 
   0  -1   2      565.14      603.61      5.59 o 
   1  -1   2     1652.65     1738.01     18.00 o 
   2  -1   2     4973.33     5421.66     55.28 o 
   3  -1   2     2366.22     2525.89     22.51 o 
   4  -1   2       55.95       54.52      1.39 o 
   5  -1   2       64.88       49.14      0.97 o 
   6  -1   2      183.61      163.25      2.18 o 
   7  -1   2      299.86      319.96      3.73 o 
   8  -1   2       22.69       28.14      1.04 o 
   9  -1   2       37.42       35.58      1.17 o 
  10  -1   2        4.97        2.89      1.19 o 
  11  -1   2        0.31        1.29      1.77 o 
  12  -1   2        0.09       -0.48      1.25 o 
 -12   0   2        0.33       -0.33      0.94 o 
 -11   0   2       13.81       16.64      1.34 o 
 -10   0   2        1.68        0.48      0.94 o 
  -9   0   2       66.72       60.22      1.83 o 
  -8   0   2       42.85       35.22      2.56 o 
  -7   0   2      114.30      133.44      1.96 o 
  -6   0   2      173.26      192.90      2.43 o 
  -5   0   2      513.63      506.24      5.08 o 
  -4   0   2      383.06      417.38      4.18 o 
  -3   0   2       68.08       72.96      1.00 o 
  -2   0   2     2133.58     2338.18     20.90 o 
  -1   0   2     8671.97     8720.29     77.84 o 
   0   0   2      870.38     1001.98     10.62 o 
   1   0   2     4888.51     5344.52     55.15 o 
   2   0   2    10794.02    11111.48     98.69 o 
   3   0   2      329.44      355.64      3.55 o 
   4   0   2     1908.52     2064.43     18.57 o 
   5   0   2      998.04     1135.77     10.62 o 
   6   0   2      156.54      158.12      2.16 o 
   7   0   2       64.03       57.89      1.31 o 
   8   0   2       36.25       28.75      1.08 o 
   9   0   2       51.36       38.40      1.23 o 
  10   0   2       57.46       48.46      1.86 o 
  11   0   2        6.47        8.15      3.87 o 
  12   0   2        2.23        1.91      2.39 o 
 -12   1   2        0.30       -0.51      1.03 o 
 -11   1   2        1.12       -0.09      1.35 o 
 -10   1   2        0.43       -0.66      0.92 o 
  -9   1   2        3.87        2.91      0.94 o 
  -8   1   2      101.56       99.75      2.51 o 
  -7   1   2        4.13        4.64      0.97 o 
  -6   1   2      117.62      123.77      1.70 o 
  -5   1   2      864.46      946.42     10.50 o 
  -4   1   2      119.95      141.47      2.17 o 
  -3   1   2     1144.28     1243.82     21.66 o 
  -2   1   2      198.47      187.18      2.42 o 
  -1   1   2     3303.95     3442.44     30.68 o 
   0   1   2     3385.49     3602.46     36.58 o 
   1   1   2      657.69      741.76      7.87 o 
   2   1   2     3054.89     3243.88     28.75 o 
   3   1   2      692.54      683.03      6.47 o 
   4   1   2      968.06      957.68      8.98 o 
   5   1   2       53.97       53.47      1.12 o 
   6   1   2        3.03        2.64      1.05 o 
   7   1   2      122.52      115.15      1.90 o 
   8   1   2       50.67       50.98      1.35 o 
   9   1   2       22.07       23.05      1.04 o 
  10   1   2       10.11        6.34      0.84 o 
  11   1   2        0.26        0.23      0.91 o 
  12   1   2        1.01        2.94      1.32 o 
 -12   2   2       19.94       22.02      2.05 o 
 -11   2   2        0.27        0.92      0.98 o 
 -10   2   2       11.43        9.23      1.16 o 
  -9   2   2       11.62        9.91      1.16 o 
  -8   2   2      172.25      187.97      3.28 o 
  -7   2   2      163.15      134.61      2.53 o 
  -6   2   2      244.06      217.62      3.65 o 
  -5   2   2      230.26      274.90      3.74 o 
  -4   2   2     1234.66     1326.19     14.24 o 
  -3   2   2     1742.03     1923.95     20.13 o 
  -2   2   2      340.81      361.76      3.60 o 
  -1   2   2      733.87      817.82      7.57 o 
   0   2   2      796.02      780.49     10.27 o 
   1   2   2      761.17      742.05      7.99 o 
   2   2   2      110.13       73.10      1.07 o 
   3   2   2       66.57       55.53      0.99 o 
   4   2   2     2200.37     2344.24     21.14 o 
   5   2   2      154.61      144.24      2.05 o 
   6   2   2        1.79        2.76      0.57 o 
   7   2   2        1.64        1.00      0.60 o 
   8   2   2       21.60       17.08      0.93 o 
   9   2   2        0.14        0.39      0.71 o 
  10   2   2        3.56        5.97      0.87 o 
  11   2   2        1.23        2.08      2.01 o 
 -11   3   2        0.35        0.38      1.52 o 
 -10   3   2       61.26       65.09      2.17 o 
  -9   3   2      164.95      161.41      3.43 o 
  -8   3   2      162.11      155.56      2.96 o 
  -7   3   2       59.42       54.10      1.66 o 
  -6   3   2      129.91      118.10      2.25 o 
  -5   3   2        3.04        2.68      0.64 o 
  -4   3   2      146.06      117.78      1.59 o 
  -3   3   2      563.91      523.65      5.18 o 
  -2   3   2        0.08        1.71      0.40 o 
  -1   3   2      160.33      165.82      1.94 o 
   0   3   2     1689.18     1670.94     15.12 o 
   1   3   2      482.73      397.44      3.99 o 
   2   3   2      901.37      911.52      8.57 o 
   3   3   2       68.92       63.76      1.15 o 
   4   3   2     1795.03     1804.29     16.54 o 
   5   3   2      430.06      411.03      4.50 o 
   6   3   2      594.24      582.00      6.13 o 
   7   3   2       30.87       30.06      1.16 o 
   8   3   2       24.02       15.36      0.99 o 
   9   3   2       18.18       15.13      0.99 o 
  10   3   2        0.00        1.04      0.77 o 
  11   3   2        0.25        2.13      1.19 o 
 -11   4   2       14.24       18.50      1.44 o 
 -10   4   2      110.71      116.08      2.77 o 
  -9   4   2      205.94      202.75      3.70 o 
  -8   4   2       22.74       23.14      1.37 o 
  -7   4   2      313.17      302.14     14.26 o 
  -6   4   2        8.46        8.49      0.93 o 
  -5   4   2      315.64      311.48      3.50 o 
  -4   4   2       25.66       28.93      1.00 o 
  -3   4   2       37.05       47.05      0.99 o 
  -2   4   2      678.40      763.75      7.35 o 
  -1   4   2        0.00        3.53      0.52 o 
   0   4   2      557.94      486.47      4.90 o 
   1   4   2       15.80       19.28      0.76 o 
   2   4   2     2842.67     3121.89     27.95 o 
   3   4   2        7.30       13.00      0.64 o 
   4   4   2      265.52      276.77      3.30 o 
   5   4   2       26.09       21.74      0.93 o 
   6   4   2       39.52       31.26      1.16 o 
   7   4   2      950.27     1006.32     10.12 o 
   8   4   2        8.90        8.59      0.96 o 
   9   4   2        0.56        0.71      0.82 o 
  10   4   2        1.25        0.49      1.04 o 
  11   4   2        7.94       12.70      1.64 o 
 -11   5   2        3.09        3.09      1.56 o 
 -10   5   2        5.32        7.98      1.21 o 
  -9   5   2       79.80       85.14      2.32 o 
  -8   5   2      360.50      366.37     12.86 o 
  -7   5   2      188.37      183.96      3.29 o 
  -6   5   2        2.18        0.80      0.86 o 
  -5   5   2       43.36       41.11      1.43 o 
  -4   5   2       98.07       97.00      1.60 o 
  -3   5   2      854.82      828.33      8.08 o 
  -2   5   2        0.04        0.76      0.53 o 
  -1   5   2        9.54        7.40      0.57 o 
   0   5   2       13.26       12.77      0.61 o 
   1   5   2      184.87      183.38      2.33 o 
   2   5   2       50.81       88.49      1.47 o 
   3   5   2      192.86      163.92      4.30 o 
   4   5   2       56.22       49.02      1.19 o 
   5   5   2       83.49       80.20      1.62 o 
   6   5   2        8.06        5.45      0.89 o 
   7   5   2       44.82       57.49      1.58 o 
   8   5   2       51.63       45.01      1.85 o 
   9   5   2      242.70      267.50      6.41 o 
  10   5   2       50.65       46.52      2.45 o 
 -10   6   2        0.49        3.68      1.66 o 
  -9   6   2       28.45       32.33      2.10 o 
  -8   6   2       14.54       17.66      1.28 o 
  -7   6   2        7.25        6.87      1.00 o 
  -6   6   2       69.10       71.64      3.22 o 
  -5   6   2      715.84      715.92     26.37 o 
  -4   6   2      377.64      367.00      4.22 o 
  -3   6   2      191.77      181.88      2.50 o 
  -2   6   2      125.66      123.24      1.91 o 
  -1   6   2      230.61      192.43      2.53 o 
   0   6   2       43.68       40.82      1.02 o 
   1   6   2       81.56       68.14      1.34 o 
   2   6   2      448.50      443.75      5.61 o 
   3   6   2       78.11       64.23      1.66 o 
   4   6   2       67.50       63.77      1.40 o 
   5   6   2        0.81        2.42      0.67 o 
   6   6   2        7.89       10.00      1.03 o 
   7   6   2        1.90       -1.71      1.14 o 
   8   6   2       31.69       50.47      2.42 o 
   9   6   2        3.81        5.84      1.54 o 
  10   6   2        0.82        3.50      1.41 o 
 -10   7   2        0.01        2.66      2.12 o 
  -9   7   2       45.94       53.08      2.57 o 
  -8   7   2        0.25        1.52      0.97 o 
  -7   7   2       18.64       19.20      1.29 o 
  -6   7   2      219.12      222.79     10.63 o 
  -5   7   2      367.99      377.44      6.05 o 
  -4   7   2        4.95        7.20      0.86 o 
  -3   7   2        3.68        1.81      0.79 o 
  -2   7   2      180.91      171.62      2.51 o 
  -1   7   2      220.88      213.76      2.88 o 
   0   7   2        2.06        1.63      0.57 o 
   1   7   2       14.11       19.79      1.10 o 
   2   7   2       71.70       69.74      1.45 o 
   3   7   2      104.01       82.15      2.60 o 
   4   7   2        1.14        0.74      0.77 o 
   5   7   2        0.78        3.41      1.21 o 
   6   7   2        0.65        0.49      1.17 o 
   7   7   2        6.52        4.13      1.37 o 
   8   7   2        8.00       11.34      1.60 o 
   9   7   2        3.48        2.53      1.43 o 
  -9   8   2        3.71        8.18      1.65 o 
  -8   8   2        0.36        1.72      1.08 o 
  -7   8   2       51.95       50.70      1.88 o 
  -6   8   2        0.06       -0.69      0.89 o 
  -5   8   2        1.71        1.36      1.44 o 
  -4   8   2       14.67       13.21      1.71 o 
  -3   8   2     1042.02     1084.23     26.79 o 
  -2   8   2     2796.89     2908.22     27.25 o 
  -1   8   2       74.43       70.48      2.08 o 
   0   8   2        2.52        1.67      0.99 o 
   1   8   2       24.66       28.41      1.29 o 
   2   8   2        0.79        0.58      0.80 o 
   3   8   2        2.52        0.90      0.85 o 
   4   8   2       16.82        7.39      1.40 o 
   5   8   2       58.02       40.23      2.11 o 
   6   8   2        0.63       -0.58      1.23 o 
   7   8   2        5.95        6.55      1.59 o 
   8   8   2        0.87        1.33      1.43 o 
  -8   9   2       10.88        9.68      1.62 o 
  -7   9   2        0.02        0.94      1.09 o 
  -6   9   2       56.18       46.34      1.82 o 
  -5   9   2        1.97        0.09      1.02 o 
  -4   9   2       10.02        9.42      1.13 o 
  -3   9   2       60.06       55.56      1.59 o 
  -2   9   2       81.17       77.48      1.85 o 
  -1   9   2       79.15       84.90      2.36 o 
   0   9   2     1414.84     1462.74     27.76 o 
   1   9   2        0.36       -0.75      0.92 o 
   2   9   2        1.59        0.62      0.92 o 
   3   9   2       21.06       23.39      2.34 o 
   4   9   2       25.70       23.62      4.47 o 
   5   9   2       32.07       31.82      2.08 o 
   6   9   2       15.81       11.15      1.65 o 
   7   9   2        3.02        5.70      1.53 o 
  -7  10   2        1.72       -1.37      1.38 o 
  -6  10   2        0.28        0.24      1.11 o 
  -5  10   2       10.26       13.14      1.28 o 
  -4  10   2       11.52       14.03      1.29 o 
  -3  10   2       14.25       16.09      1.28 o 
  -2  10   2        0.06       -1.05      0.98 o 
  -1  10   2        3.81        4.70      1.17 o 
   0  10   2      168.26      166.78      3.33 o 
   1  10   2        6.11        4.93      2.00 o 
   2  10   2      108.56      106.97      3.43 o 
   3  10   2       90.79       96.80      3.37 o 
   4  10   2       14.01        8.16      1.61 o 
   5  10   2        5.26        3.11      1.45 o 
   6  10   2        0.10        3.62      1.38 o 
  -5  11   2        1.18        2.95      1.56 o 
  -4  11   2        3.40        6.26      1.49 o 
  -3  11   2        9.65       15.60      1.76 o 
  -2  11   2        5.84        4.14      1.13 o 
  -1  11   2       14.85       22.92      2.25 o 
   0  11   2        6.92        8.88      1.72 o 
   1  11   2        5.31        3.48      1.84 o 
   2  11   2      123.41      123.21      3.88 o 
   3  11   2       20.56       24.34      2.10 o 
   4  11   2        6.08        9.40      1.76 o 
  -2  12   2        0.01        1.41      1.41 o 
  -1  12   2        0.43       -0.15      1.28 o 
   0  12   2        0.01        0.05      1.34 o 
   1  12   2        3.23        4.19      1.82 o 
  -3 -12   3       13.12       11.75      1.69 o 
  -2 -12   3        7.21        6.73      1.17 o 
  -1 -12   3        0.01       -0.54      0.99 o 
   0 -12   3        1.62       -0.04      0.99 o 
   1 -12   3       22.04       26.77      1.89 o 
   2 -12   3       12.22       14.66      1.60 o 
   3 -12   3        5.74        8.94      1.46 o 
   4 -12   3       22.37       25.74      3.98 o 
  -6 -11   3        1.50        1.09      2.14 o 
  -5 -11   3        0.52        1.37      1.49 o 
  -4 -11   3        2.67        3.84      1.15 o 
  -3 -11   3        1.85        1.79      1.02 o 
  -2 -11   3        1.51        3.32      1.70 o 
  -1 -11   3       85.04       81.01      2.37 o 
   0 -11   3       83.12       77.19      2.29 o 
   1 -11   3        1.05        1.00      0.99 o 
   2 -11   3        0.87       -0.33      1.19 o 
   3 -11   3       51.14       62.56      2.66 o 
   4 -11   3       14.25       13.32      2.26 o 
   5 -11   3       36.26       33.07      2.47 o 
   6 -11   3       27.91       31.92      2.10 o 
  -7 -10   3        1.03        4.56      1.20 o 
  -6 -10   3        3.39        1.32      1.08 o 
  -5 -10   3        0.27       -0.44      0.98 o 
  -4 -10   3        7.89        6.31      1.14 o 
  -3 -10   3        6.49        5.39      1.07 o 
  -2 -10   3        3.98        2.62      1.03 o 
  -1 -10   3        3.95        8.04      1.09 o 
   0 -10   3       37.04       43.44      1.69 o 
   1 -10   3       46.02       55.96      1.88 o 
   2 -10   3       50.82       45.52      1.44 o 
   3 -10   3        1.97        0.53      0.93 o 
   4 -10   3       68.52       65.97      2.12 o 
   5 -10   3      198.44      184.09      3.58 o 
   6 -10   3       73.96       89.55      3.18 o 
   7 -10   3        1.03        2.84      1.54 o 
  -8  -9   3        7.82        5.90      1.24 o 
  -7  -9   3        0.02       -1.56      1.05 o 
  -6  -9   3       35.83       45.50      1.92 o 
  -5  -9   3        2.27        3.00      1.06 o 
  -4  -9   3       21.05       24.72      1.73 o 
  -3  -9   3        0.59        1.36      2.05 o 
  -2  -9   3        7.71       11.49      1.13 o 
  -1  -9   3       21.01       28.14      1.86 o 
   0  -9   3        4.02        5.57      1.11 o 
   1  -9   3      240.19      218.48      3.68 o 
   2  -9   3        5.60        6.56      0.80 o 
   3  -9   3        3.00        3.14      0.94 o 
   4  -9   3       26.26       26.04      1.41 o 
   5  -9   3       16.37       16.97      1.26 o 
   6  -9   3        3.24        5.36      1.39 o 
   7  -9   3       53.13       52.87      2.53 o 
   8  -9   3       18.69       26.16      2.10 o 
  -9  -8   3       14.81       14.88      1.43 o 
  -8  -8   3        0.32        3.08      1.13 o 
  -7  -8   3        6.31       11.84      1.27 o 
  -6  -8   3       76.68       73.39      2.25 o 
  -5  -8   3      205.94      200.56      3.80 o 
  -4  -8   3       23.35       29.17      1.50 o 
  -3  -8   3       28.95       34.43      2.56 o 
  -2  -8   3        0.63       -0.93      0.96 o 
  -1  -8   3        6.96        9.60      1.07 o 
   0  -8   3       10.74       10.57      0.88 o 
   1  -8   3        3.29        1.05      0.70 o 
   2  -8   3       14.21       16.01      0.90 o 
   3  -8   3       19.31       19.53      0.95 o 
   4  -8   3       41.44       34.02      1.45 o 
   5  -8   3       43.35       45.06      1.63 o 
   6  -8   3       30.38       36.69      1.92 o 
   7  -8   3        0.02       -0.52      1.22 o 
   8  -8   3       18.25       19.56      1.88 o 
   9  -8   3        3.01        3.15      1.49 o 
 -10  -7   3       20.20       18.43      1.58 o 
  -9  -7   3        0.22       -0.83      1.02 o 
  -8  -7   3        0.14       -0.87      0.94 o 
  -7  -7   3       10.59        8.73      1.16 o 
  -6  -7   3      153.47      164.72      6.27 o 
  -5  -7   3      224.52      215.70      3.83 o 
  -4  -7   3       24.04       22.99      1.30 o 
  -3  -7   3      327.05      305.67      4.56 o 
  -2  -7   3       86.90      100.30      3.37 o 
  -1  -7   3       13.02       10.59      1.18 o 
   0  -7   3       24.70       21.19      0.84 o 
   1  -7   3       14.23       12.62      0.83 o 
   2  -7   3      356.86      400.81      4.50 o 
   3  -7   3       70.33       72.99      1.48 o 
   4  -7   3       96.17       99.38      2.05 o 
   5  -7   3       11.21       10.09      1.62 o 
   6  -7   3        3.88        3.21      0.86 o 
   7  -7   3       53.11       58.11      2.41 o 
   8  -7   3        0.87        4.55      2.69 o 
   9  -7   3       15.92       17.43      1.85 o 
  10  -7   3        2.44        0.78      1.38 o 
 -10  -6   3        9.39        9.17      1.24 o 
  -9  -6   3        0.35        0.75      0.92 o 
  -8  -6   3        0.05       -1.11      0.97 o 
  -7  -6   3       23.81       27.52      1.44 o 
  -6  -6   3       66.74       46.90      1.73 o 
  -5  -6   3      120.93      141.74      6.58 o 
  -4  -6   3      244.67      232.36      3.72 o 
  -3  -6   3       13.67       10.19      0.91 o 
  -2  -6   3        0.78        1.95      0.85 o 
  -1  -6   3      398.77      428.64      4.54 o 
   0  -6   3      106.46      144.26      2.02 o 
   1  -6   3     1105.97     1158.23     11.15 o 
   2  -6   3       72.65       68.66      1.34 o 
   3  -6   3        9.73        8.37      0.68 o 
   4  -6   3       50.46       47.39      1.15 o 
   5  -6   3      475.32      513.49     10.08 o 
   6  -6   3        5.55        1.90      0.81 o 
   7  -6   3        2.70        4.09      0.85 o 
   8  -6   3       15.69       19.18      1.75 o 
   9  -6   3        2.93        4.93      1.53 o 
  10  -6   3        7.03        7.92      1.46 o 
 -11  -5   3        2.78        1.89      1.31 o 
 -10  -5   3        0.71       -0.52      1.57 o 
  -9  -5   3        1.44        4.75      1.06 o 
  -8  -5   3      112.14       85.89      3.69 o 
  -7  -5   3       24.41       18.34      1.30 o 
  -6  -5   3        1.85        3.27      1.08 o 
  -5  -5   3      124.13      118.92      2.42 o 
  -4  -5   3      164.18      150.00      2.68 o 
  -3  -5   3      420.80      439.79      5.65 o 
  -2  -5   3     1213.39     1267.36     13.94 o 
  -1  -5   3      331.24      348.30      3.72 o 
   0  -5   3      216.87      243.63      2.80 o 
   1  -5   3      280.08      283.68      3.18 o 
   2  -5   3      107.31      135.08      1.87 o 
   3  -5   3      170.14      208.31      2.55 o 
   4  -5   3       98.27       76.01      1.34 o 
   5  -5   3      144.10      136.75      2.01 o 
   6  -5   3      655.03      598.88     18.73 o 
   7  -5   3      125.17      114.48      2.42 o 
   8  -5   3       51.04       46.63      2.18 o 
   9  -5   3        5.14        4.88      1.96 o 
  10  -5   3        1.26        0.55      1.38 o 
  11  -5   3       21.53       20.94      2.16 o 
 -11  -4   3        0.01       -1.72      1.14 o 
 -10  -4   3        4.34        1.61      1.27 o 
  -9  -4   3       27.48       23.10      1.41 o 
  -8  -4   3      104.59       98.11      2.81 o 
  -7  -4   3        8.90        7.91      1.00 o 
  -6  -4   3      338.20      323.82      4.64 o 
  -5  -4   3        0.87        3.17      0.64 o 
  -4  -4   3      532.64      539.57      6.61 o 
  -3  -4   3     1498.45     1537.30     16.60 o 
  -2  -4   3      761.11      783.15      8.87 o 
  -1  -4   3      734.06      758.18      8.19 o 
   0  -4   3      189.03      187.27      2.18 o 
   1  -4   3      143.62      132.27      4.57 o 
   2  -4   3     2689.83     3153.58     28.15 o 
   3  -4   3       58.09       57.55      1.02 o 
   4  -4   3       28.63       23.61      0.93 o 
   5  -4   3      422.83      500.95      5.19 o 
   6  -4   3      478.01      457.78      5.91 o 
   7  -4   3      890.70      908.61     18.50 o 
   8  -4   3      144.15      153.58      2.90 o 
   9  -4   3        1.50        1.48      1.26 o 
  10  -4   3        0.48       -0.66      1.53 o 
  11  -4   3       18.85       25.44      2.04 o 
 -11  -3   3        0.22        0.05      1.21 o 
 -10  -3   3        0.99        0.94      1.18 o 
  -9  -3   3        2.85        0.55      2.14 o 
  -8  -3   3       97.80       95.14      2.59 o 
  -7  -3   3      101.58       91.89      1.91 o 
  -6  -3   3       85.07       90.90      1.60 o 
  -5  -3   3       10.60       11.10      0.59 o 
  -4  -3   3       57.35       41.26      0.85 o 
  -3  -3   3      705.62      708.74      8.06 o 
  -2  -3   3        7.11        9.37      0.60 o 
  -1  -3   3     1351.38     1364.34     22.13 o 
   0  -3   3      456.27      518.70      7.26 o 
   1  -3   3       78.53       70.15      1.04 o 
   2  -3   3       31.92       33.05      0.85 o 
   3  -3   3       72.64       82.43      1.58 o 
   4  -3   3      119.73      144.75      1.84 o 
   5  -3   3      274.38      295.01      3.31 o 
   6  -3   3      442.45      445.60      5.52 o 
   7  -3   3      164.39      159.33      5.84 o 
   8  -3   3        5.85        8.77      0.97 o 
   9  -3   3        1.50        0.28      1.31 o 
  10  -3   3       16.42       17.50      1.73 o 
  11  -3   3        3.76        3.70      1.51 o 
 -12  -2   3        0.50        0.82      1.26 o 
 -11  -2   3        2.56       -0.19      1.28 o 
 -10  -2   3       15.10       11.98      1.56 o 
  -9  -2   3       42.10       35.31      1.41 o 
  -8  -2   3       13.54       10.76      0.77 o 
  -7  -2   3       89.63       79.11      1.51 o 
  -6  -2   3       98.06       90.96      1.53 o 
  -5  -2   3      196.03      221.61      2.96 o 
  -4  -2   3     1383.59     1390.09     12.77 o 
  -3  -2   3      188.94      153.22      1.84 o 
  -2  -2   3      735.88      711.32      6.71 o 
  -1  -2   3     2320.28     2384.54     21.31 o 
   0  -2   3       75.33       82.04      1.21 o 
   1  -2   3    11662.14    12164.04    108.74 o 
   2  -2   3     2458.67     2727.78     28.18 o 
   3  -2   3       37.05       29.76      0.91 o 
   4  -2   3      729.51      780.19      7.43 o 
   5  -2   3      345.10      303.76      3.35 o 
   6  -2   3       44.50       38.61      1.02 o 
   7  -2   3      160.13      155.07      2.25 o 
   8  -2   3       25.75       27.20      1.24 o 
   9  -2   3       14.46       17.56      1.19 o 
  10  -2   3        4.43        4.91      1.38 o 
  11  -2   3        4.44        5.09      1.43 o 
 -12  -1   3        0.12       -1.89      1.66 o 
 -11  -1   3       21.06       19.64      1.74 o 
 -10  -1   3        5.66        5.03      0.97 o 
  -9  -1   3        0.07       -0.99      0.83 o 
  -8  -1   3        7.71        9.00      0.95 o 
  -7  -1   3       46.40       48.67      1.16 o 
  -6  -1   3       29.40       35.79      1.22 o 
  -5  -1   3      795.84      825.32      7.92 o 
  -4  -1   3        2.55        0.02      0.42 o 
  -3  -1   3      199.19      184.68      2.40 o 
  -2  -1   3     1078.19     1137.37     10.40 o 
  -1  -1   3    12760.71    12834.61    229.49 o 
   0  -1   3        3.92        2.57      0.40 o 
   1  -1   3     4762.47     5160.83     45.77 o 
   2  -1   3      688.17      868.63      8.07 o 
   3  -1   3     4402.80     4510.06     39.89 o 
   4  -1   3       19.98       26.50      0.73 o 
   5  -1   3       11.07        4.90      0.50 o 
   6  -1   3       12.83       20.02      0.87 o 
   7  -1   3      236.96      239.77      3.04 o 
   8  -1   3      226.71      229.03      3.07 o 
   9  -1   3       63.71       53.85      1.72 o 
  10  -1   3        8.66       10.95      3.22 o 
  11  -1   3        5.08        3.07      1.34 o 
 -12   0   3       12.76       12.28      1.38 o 
 -11   0   3        8.56       10.11      1.19 o 
 -10   0   3        1.92        0.73      0.95 o 
  -9   0   3        0.01       -1.26      1.29 o 
  -8   0   3       60.28       56.51      1.98 o 
  -7   0   3      440.07      459.20      5.91 o 
  -6   0   3     1068.21     1138.86     10.76 o 
  -5   0   3      747.65      703.53      6.84 o 
  -4   0   3      211.24      191.93      2.22 o 
  -3   0   3      105.46       88.75      1.22 o 
  -2   0   3     2357.15     2441.00     21.78 o 
  -1   0   3     5370.32     5789.83     51.49 o 
   0   0   3     4042.80     4361.27     38.54 o 
   1   0   3     5595.13     6232.93     88.02 o 
   2   0   3    12956.08    12815.32    130.47 o 
   3   0   3     1972.32     2058.73     18.48 o 
   4   0   3      142.63      165.01      2.04 o 
   5   0   3        0.50       11.66      1.37 o 
   6   0   3       99.84       95.90      1.59 o 
   7   0   3      163.94      168.96      2.84 o 
   8   0   3        0.13        0.21      0.65 o 
   9   0   3       16.60       12.99      0.90 o 
  10   0   3       49.75       44.73      2.49 o 
  11   0   3        0.06       -0.21      1.18 o 
 -12   1   3        3.49        3.30      1.33 o 
 -11   1   3        5.38        7.31      1.50 o 
 -10   1   3       70.05       85.96      2.33 o 
  -9   1   3      222.65      219.77      4.39 o 
  -8   1   3       19.97       17.47      1.27 o 
  -7   1   3       34.95       34.53      1.64 o 
  -6   1   3       12.32        9.11      0.82 o 
  -5   1   3      260.82      318.74      4.54 o 
  -4   1   3      374.36      369.40      4.64 o 
  -3   1   3       15.84       21.47      1.23 o 
  -2   1   3       58.77       85.31      1.42 o 
  -1   1   3     3348.18     3562.33     31.54 o 
   0   1   3     2509.38     2640.13     31.10 o 
   1   1   3       68.98       43.90      0.98 o 
   2   1   3       53.02       58.20      1.25 o 
   3   1   3      394.64      382.36      3.91 o 
   4   1   3      562.98      542.96      5.42 o 
   5   1   3      131.60      147.44      2.03 o 
   6   1   3       35.73       30.23      0.94 o 
   7   1   3       18.37       13.08      0.81 o 
   8   1   3        0.33        0.12      0.89 o 
   9   1   3        1.50        0.64      0.81 o 
  10   1   3        0.17       -1.08      0.72 o 
  11   1   3        0.61       -1.29      1.44 o 
 -11   2   3        0.79       -0.38      1.07 o 
 -10   2   3       36.25       37.55      1.68 o 
  -9   2   3       70.08       65.84      2.13 o 
  -8   2   3      172.96      173.12      5.26 o 
  -7   2   3      100.57       96.23      2.17 o 
  -6   2   3      345.36      361.87      4.85 o 
  -5   2   3        4.12        0.39      0.68 o 
  -4   2   3      114.67      103.49      1.89 o 
  -3   2   3      605.49      597.72      5.82 o 
  -2   2   3      336.91      349.85      3.57 o 
  -1   2   3      561.96      480.19      4.69 o 
   0   2   3      210.11      215.54      2.49 o 
   1   2   3        4.70        6.86      0.62 o 
   2   2   3        9.07        8.99      0.39 o 
   3   2   3       28.97       26.81      0.71 o 
   4   2   3     1211.85     1224.19     11.44 o 
   5   2   3      653.59      668.36      6.71 o 
   6   2   3       15.44       12.46      0.72 o 
   7   2   3       19.12       14.43      1.47 o 
   8   2   3       17.99       20.56      1.01 o 
   9   2   3        8.45       10.27      0.89 o 
  10   2   3        3.09        3.62      0.83 o 
  11   2   3        0.04       -1.83      1.22 o 
 -11   3   3        0.08       -0.39      1.40 o 
 -10   3   3       21.02       15.11      1.35 o 
  -9   3   3       91.50      101.31      2.49 o 
  -8   3   3       46.97       41.61      1.65 o 
  -7   3   3      124.82      120.82      2.51 o 
  -6   3   3      270.06      263.58      3.92 o 
  -5   3   3        1.96        4.35      1.22 o 
  -4   3   3      251.76      275.79      3.78 o 
  -3   3   3     2392.70     2976.14     26.62 o 
  -2   3   3      800.42     1014.60      9.49 o 
  -1   3   3      311.95      312.21      3.30 o 
   0   3   3        3.38        1.01      0.33 o 
   1   3   3      909.18      904.59      9.89 o 
   2   3   3      177.35      173.48      2.56 o 
   3   3   3      413.44      419.48      7.12 o 
   4   3   3        0.33        0.39      0.56 o 
   5   3   3        4.99        2.72      0.65 o 
   6   3   3        8.77        9.35      1.34 o 
   7   3   3        1.12        7.53      0.77 o 
   8   3   3      118.27      142.33      2.45 o 
   9   3   3       11.76       13.42      1.00 o 
  10   3   3        2.14        2.06      0.91 o 
  11   3   3        1.89        2.61      1.25 o 
 -11   4   3        3.14        1.51      1.10 o 
 -10   4   3       36.11       37.61      2.27 o 
  -9   4   3       31.17       28.85      1.55 o 
  -8   4   3       75.30       69.87      2.05 o 
  -7   4   3        6.84        8.32      1.04 o 
  -6   4   3        8.96        7.10      0.95 o 
  -5   4   3       27.42       25.05      1.15 o 
  -4   4   3      407.11      398.13      4.25 o 
  -3   4   3     2290.80     2404.53     21.73 o 
  -2   4   3      292.43      247.23      3.02 o 
  -1   4   3      319.42      323.47      3.51 o 
   0   4   3      100.46       67.58      1.27 o 
   1   4   3     1741.61     1825.90     16.69 o 
   2   4   3       62.38       62.48      1.09 o 
   3   4   3      136.34      120.86      1.77 o 
   4   4   3      249.01      258.63      3.16 o 
   5   4   3        8.33        6.56      0.69 o 
   6   4   3        6.74        7.66      0.86 o 
   7   4   3       18.80       14.01      1.16 o 
   8   4   3      137.66      147.21      2.59 o 
   9   4   3       48.49       38.32      1.68 o 
  10   4   3       15.61       19.31      3.49 o 
  11   4   3        0.16        0.02      1.33 o 
 -11   5   3        5.64        4.70      1.18 o 
 -10   5   3        2.45        3.44      1.15 o 
  -9   5   3        8.85       14.80      1.32 o 
  -8   5   3      145.70      140.74      2.93 o 
  -7   5   3      172.03      179.84      3.71 o 
  -6   5   3       17.68       15.97      1.17 o 
  -5   5   3       17.67       15.80      1.10 o 
  -4   5   3        2.10        0.44      0.62 o 
  -3   5   3       57.45       37.66      1.14 o 
  -2   5   3       82.23       90.59      1.53 o 
  -1   5   3      272.62      280.61      3.24 o 
   0   5   3      162.07      128.68      1.86 o 
   1   5   3       40.42       41.92      1.66 o 
   2   5   3       16.68       12.19      0.62 o 
   3   5   3       57.92       50.89      1.12 o 
   4   5   3       52.88       48.13      1.88 o 
   5   5   3       13.54        9.03      0.79 o 
   6   5   3      156.64      143.66      2.84 o 
   7   5   3       58.53       57.74      1.87 o 
   8   5   3        2.61        0.53      1.03 o 
   9   5   3        1.78        2.56      2.66 o 
  10   5   3        2.46        7.69      1.60 o 
 -10   6   3        8.60       11.85      1.48 o 
  -9   6   3        2.29        2.80      1.20 o 
  -8   6   3       14.43       12.10      1.15 o 
  -7   6   3        4.73        3.60      0.94 o 
  -6   6   3       17.61       18.09      1.61 o 
  -5   6   3       64.39       51.24      1.69 o 
  -4   6   3      144.57      128.71      2.08 o 
  -3   6   3      118.79       98.78      1.77 o 
  -2   6   3      145.36      148.41      2.20 o 
  -1   6   3      133.76      130.51      2.15 o 
   0   6   3      155.38      165.28      2.28 o 
   1   6   3      285.69      273.46      3.99 o 
   2   6   3       25.43       24.64      0.83 o 
   3   6   3       82.91       74.91      2.57 o 
   4   6   3        1.27        1.29      0.78 o 
   5   6   3        9.84        3.88      0.88 o 
   6   6   3        1.29        2.94      1.03 o 
   7   6   3        3.44        1.72      1.23 o 
   8   6   3        1.32        2.39      1.36 o 
   9   6   3        0.10       -0.67      1.37 o 
  10   6   3        0.45        0.76      1.69 o 
  -9   7   3        3.39        2.00      1.11 o 
  -8   7   3        0.26        0.69      0.99 o 
  -7   7   3       78.09       71.64      2.12 o 
  -6   7   3       38.88       41.05      1.64 o 
  -5   7   3        1.21       -0.34      0.95 o 
  -4   7   3       18.40       14.04      2.32 o 
  -3   7   3      451.39      463.40      5.22 o 
  -2   7   3       23.15       23.67      1.10 o 
  -1   7   3      346.70      331.30      5.96 o 
   0   7   3        0.04        0.91      0.59 o 
   1   7   3        0.50        0.54      0.77 o 
   2   7   3       12.34       11.16      0.98 o 
   3   7   3       26.86       25.85      1.26 o 
   4   7   3       14.47        9.08      1.02 o 
   5   7   3        7.84       14.74      1.49 o 
   6   7   3        3.74        9.22      1.49 o 
   7   7   3        0.42        0.90      1.25 o 
   8   7   3        2.49        1.52      1.37 o 
   9   7   3        3.69        4.95      2.19 o 
  -9   8   3        1.12        1.68      1.87 o 
  -8   8   3        0.22        3.05      1.15 o 
  -7   8   3       15.20       15.36      1.27 o 
  -6   8   3        0.04       -0.12      0.96 o 
  -5   8   3      103.01      104.80      2.50 o 
  -4   8   3        0.28       -0.38      0.93 o 
  -3   8   3       41.99       36.92      1.72 o 
  -2   8   3      542.62      527.98     11.05 o 
  -1   8   3       83.44       83.03      2.20 o 
   0   8   3        0.40        3.57      1.06 o 
   1   8   3       36.92       30.26      1.42 o 
   2   8   3        4.58        5.61      0.98 o 
   3   8   3       92.11       74.03      2.09 o 
   4   8   3       58.67       65.62      4.36 o 
   5   8   3        4.64        0.62      1.27 o 
   6   8   3        2.49        1.64      1.35 o 
   7   8   3        0.21        1.96      1.36 o 
   8   8   3       11.35       11.94      1.74 o 
  -8   9   3        0.04        0.09      1.09 o 
  -7   9   3        0.04        0.31      1.12 o 
  -6   9   3       10.40        8.04      1.23 o 
  -5   9   3       17.08       19.94      1.39 o 
  -4   9   3        0.01       -0.82      1.01 o 
  -3   9   3       13.44       10.78      1.15 o 
  -2   9   3       97.36      103.44      2.52 o 
  -1   9   3      281.50      281.47      6.72 o 
   0   9   3       36.43       32.00      1.58 o 
   1   9   3       15.49       17.91      1.31 o 
   2   9   3        6.35        2.86      1.06 o 
   3   9   3      159.40      167.43      4.31 o 
   4   9   3        2.31       -0.09      1.81 o 
   5   9   3       11.92       13.17      2.63 o 
   6   9   3        9.52       12.35      1.69 o 
   7   9   3        0.02        1.90      1.47 o 
  -6  10   3        4.83        6.31      1.70 o 
  -5  10   3        1.17        4.30      1.50 o 
  -4  10   3        0.75        0.51      1.42 o 
  -3  10   3       10.79       13.38      2.08 o 
  -2  10   3       26.99       25.02      1.48 o 
  -1  10   3        0.00       -1.52      1.01 o 
   0  10   3        0.04        0.66      1.11 o 
   1  10   3       16.18       17.28      1.34 o 
   2  10   3       61.46       67.01      2.84 o 
   3  10   3       11.94       14.31      1.77 o 
   4  10   3        0.61        0.80      1.32 o 
   5  10   3       17.00       15.09      1.80 o 
   6  10   3        0.32        1.44      1.45 o 
  -4  11   3        2.13        2.68      1.54 o 
  -3  11   3       16.67       21.60      2.04 o 
  -2  11   3        0.00       -0.78      1.06 o 
  -1  11   3        6.65        9.38      1.31 o 
   0  11   3        3.12        2.32      1.36 o 
   1  11   3       41.52       38.89      2.94 o 
   2  11   3       12.58       11.04      1.76 o 
   3  11   3       14.18       21.59      2.10 o 
   4  11   3        7.82        5.61      1.73 o 
  -3 -12   4       40.89       46.97      2.02 o 
  -2 -12   4        0.62        1.39      1.07 o 
  -1 -12   4       21.68       27.09      1.64 o 
   0 -12   4        0.01        0.19      1.58 o 
   1 -12   4        1.18        0.14      1.22 o 
   2 -12   4        1.90        2.67      1.28 o 
   3 -12   4        7.16        9.53      2.07 o 
  -6 -11   4        3.06        1.98      1.67 o 
  -5 -11   4        2.59        4.38      1.42 o 
  -4 -11   4        2.66        1.48      1.04 o 
  -3 -11   4       20.19       17.11      1.42 o 
  -2 -11   4       28.96       38.10      1.83 o 
  -1 -11   4       85.20       86.79      3.15 o 
   0 -11   4       38.19       44.87      1.83 o 
   1 -11   4       16.20       11.03      1.54 o 
   2 -11   4        9.33        6.96      1.42 o 
   3 -11   4        6.51        6.09      1.43 o 
   4 -11   4        5.53        8.08      1.17 o 
   5 -11   4       20.20       15.58      1.40 o 
  -7 -10   4        2.47        3.24      1.19 o 
  -6 -10   4        0.59        1.20      1.49 o 
  -5 -10   4        2.49        0.58      1.31 o 
  -4 -10   4        0.45        0.62      1.59 o 
  -3 -10   4        9.74       11.81      1.20 o 
  -2 -10   4        1.33        0.23      0.94 o 
  -1 -10   4       15.29       11.76      1.24 o 
   0 -10   4       29.71       33.44      1.56 o 
   1 -10   4       86.08       85.30      2.28 o 
   2 -10   4       59.19       46.24      2.23 o 
   3 -10   4       20.35       19.11      1.26 o 
   4 -10   4        5.37        2.49      1.50 o 
   5 -10   4       89.53       87.96      2.47 o 
   6 -10   4        7.86       11.55      1.72 o 
   7 -10   4        3.07        6.97      1.67 o 
  -8  -9   4        0.81        1.92      1.14 o 
  -7  -9   4        6.39        9.42      1.28 o 
  -6  -9   4        0.27        0.63      1.28 o 
  -5  -9   4        6.40        9.06      1.23 o 
  -4  -9   4        1.84        0.30      1.17 o 
  -3  -9   4       27.06       20.10      1.32 o 
  -2  -9   4      116.91       91.80      6.74 o 
  -1  -9   4      129.07      111.33      2.59 o 
   0  -9   4       14.19       18.48      1.32 o 
   1  -9   4       21.83       14.19      0.94 o 
   2  -9   4       65.54       56.69      1.76 o 
   3  -9   4       59.54       50.03      1.70 o 
   4  -9   4      113.90       91.40      2.31 o 
   5  -9   4        8.46        9.80      1.11 o 
   6  -9   4        7.96       10.03      1.22 o 
   7  -9   4        4.50       11.27      1.67 o 
   8  -9   4       10.35       14.45      1.85 o 
  -9  -8   4        0.59        3.28      1.23 o 
  -8  -8   4        1.69        3.44      1.07 o 
  -7  -8   4        4.66        0.47      1.03 o 
  -6  -8   4       17.96       12.76      1.28 o 
  -5  -8   4       71.45       67.15      2.16 o 
  -4  -8   4       48.19       55.74      1.97 o 
  -3  -8   4        2.41        5.27      1.81 o 
  -2  -8   4       40.22       48.42      1.68 o 
  -1  -8   4      464.10      463.84     17.47 o 
   0  -8   4      747.36      729.69     12.92 o 
   1  -8   4       30.31       29.44      1.24 o 
   2  -8   4       96.01       77.04      2.09 o 
   3  -8   4        1.65        6.04      3.23 o 
   4  -8   4       66.30       58.84      1.80 o 
   5  -8   4       93.16       68.08      2.51 o 
   6  -8   4        1.47        1.60      0.93 o 
   7  -8   4       44.67       38.39      2.18 o 
   8  -8   4        0.00        1.89      1.44 o 
   9  -8   4        5.83        9.84      2.58 o 
 -10  -7   4       20.09       26.80      1.68 o 
  -9  -7   4        5.67        4.86      1.14 o 
  -8  -7   4        0.04       -0.84      0.96 o 
  -7  -7   4        4.22        4.94      1.04 o 
  -6  -7   4       23.15       20.62      1.35 o 
  -5  -7   4      230.04      218.43     11.55 o 
  -4  -7   4       28.22       28.07      1.49 o 
  -3  -7   4       79.35       66.18      2.45 o 
  -2  -7   4       27.08       21.80      1.17 o 
  -1  -7   4      233.29      221.99      2.82 o 
   0  -7   4       48.77       55.53      1.22 o 
   1  -7   4       20.81       26.62      0.95 o 
   2  -7   4       64.72       55.40      1.26 o 
   3  -7   4      164.68      158.53      2.33 o 
   4  -7   4       53.81       55.91      1.67 o 
   5  -7   4      134.45      126.26      2.61 o 
   6  -7   4       30.65       26.50      1.34 o 
   7  -7   4       38.16       40.21      1.67 o 
   8  -7   4        3.50        4.96      1.50 o 
   9  -7   4       14.05       17.09      1.85 o 
 -10  -6   4        2.01        3.22      1.38 o 
  -9  -6   4        3.63        3.04      1.05 o 
  -8  -6   4        1.41        0.82      0.92 o 
  -7  -6   4       10.83        8.94      1.14 o 
  -6  -6   4        7.17        4.06      1.02 o 
  -5  -6   4       17.38       19.56      1.23 o 
  -4  -6   4       78.28       72.82      1.93 o 
  -3  -6   4       73.15       63.57      1.71 o 
  -2  -6   4        2.49       -0.31      0.74 o 
  -1  -6   4       10.33       12.57      0.65 o 
   0  -6   4        9.95       10.52      0.64 o 
   1  -6   4      304.43      358.29      3.99 o 
   2  -6   4       65.19       64.71      1.30 o 
   3  -6   4      350.08      352.41      3.98 o 
   4  -6   4       38.59       36.51      1.36 o 
   5  -6   4       42.92       37.40      1.80 o 
   6  -6   4       91.84       82.24      2.08 o 
   7  -6   4        7.03        5.24      0.96 o 
   8  -6   4      127.73      121.23      4.28 o 
   9  -6   4       27.57       29.27      2.09 o 
  10  -6   4        7.34        9.03      2.51 o 
 -11  -5   4        0.46       -0.07      1.31 o 
 -10  -5   4        8.07        8.44      1.54 o 
  -9  -5   4      102.89       92.74      3.24 o 
  -8  -5   4        1.77        0.27      0.98 o 
  -7  -5   4       90.92       81.19      2.18 o 
  -6  -5   4        4.54        2.81      0.86 o 
  -5  -5   4        1.91        4.03      0.80 o 
  -4  -5   4        8.26       14.17      0.96 o 
  -3  -5   4      753.73      856.44      9.94 o 
  -2  -5   4      818.64      894.22     10.23 o 
  -1  -5   4      297.73      310.62      3.83 o 
   0  -5   4        9.40       13.30      0.87 o 
   1  -5   4      694.27      737.13      7.20 o 
   2  -5   4      270.71      293.22      3.31 o 
   3  -5   4      110.22      111.65      1.82 o 
   4  -5   4      211.46      247.29      3.70 o 
   5  -5   4      275.23      272.80      4.06 o 
   6  -5   4      100.07      100.81      2.34 o 
   7  -5   4       67.12       80.39      2.08 o 
   8  -5   4      167.64      172.58      3.22 o 
   9  -5   4       48.65       45.39      2.34 o 
  10  -5   4        0.12       -1.23      1.29 o 
 -11  -4   4        0.46        0.08      2.78 o 
 -10  -4   4        0.91       -0.29      1.23 o 
  -9  -4   4      111.55      126.28      4.61 o 
  -8  -4   4      105.72      117.42      2.61 o 
  -7  -4   4       19.20       22.38      1.25 o 
  -6  -4   4        0.03       -0.15      0.79 o 
  -5  -4   4      116.12      117.93      2.31 o 
  -4  -4   4       83.82       79.88      3.49 o 
  -3  -4   4      114.75      125.57      2.23 o 
  -2  -4   4      307.15      301.57      4.02 o 
  -1  -4   4        4.47        6.87      0.55 o 
   0  -4   4      403.30      414.34      4.25 o 
   1  -4   4      433.92      438.19      4.48 o 
   2  -4   4      561.06      689.94      6.71 o 
   3  -4   4        7.02       14.50      1.11 o 
   4  -4   4      676.09      630.52      7.52 o 
   5  -4   4      149.76      130.48      2.47 o 
   6  -4   4        9.25        7.25      1.30 o 
   7  -4   4       12.92       11.28      2.21 o 
   8  -4   4      184.61      179.34      3.23 o 
   9  -4   4        0.40        0.17      1.09 o 
  10  -4   4        1.73        1.41      1.36 o 
  11  -4   4        8.55        8.01      2.28 o 
 -11  -3   4       12.49       10.04      1.59 o 
 -10  -3   4       20.51       16.68      1.71 o 
  -9  -3   4       18.55       13.95      1.54 o 
  -8  -3   4       19.05       22.45      1.21 o 
  -7  -3   4       38.78       36.52      1.07 o 
  -6  -3   4      122.13      116.99      1.84 o 
  -5  -3   4      356.71      328.36      3.66 o 
  -4  -3   4       17.48       22.02      0.99 o 
  -3  -3   4       28.37       27.44      0.71 o 
  -2  -3   4      225.17      206.09      2.37 o 
  -1  -3   4        6.55        3.96      1.56 o 
   0  -3   4       34.78       34.40      0.97 o 
   1  -3   4        5.01        1.71      0.39 o 
   2  -3   4     1239.95     1309.64     14.11 o 
   3  -3   4       36.23       29.09      1.02 o 
   4  -3   4       20.53       23.63      0.98 o 
   5  -3   4       63.29       60.02      1.91 o 
   6  -3   4       23.36       25.42      1.54 o 
   7  -3   4       15.60       13.93      1.06 o 
   8  -3   4       24.70       29.29      1.34 o 
   9  -3   4        0.65        3.78      1.04 o 
  10  -3   4        8.60        9.30      1.52 o 
  11  -3   4        0.04       -1.28      1.23 o 
 -11  -2   4        1.07        1.55      1.27 o 
 -10  -2   4        9.46        7.38      2.24 o 
  -9  -2   4       16.59       18.39      1.60 o 
  -8  -2   4        8.83        8.50      1.00 o 
  -7  -2   4        8.63        7.67      0.73 o 
  -6  -2   4       26.17       23.91      0.83 o 
  -5  -2   4       12.35       13.82      0.67 o 
  -4  -2   4       54.46       72.91      1.24 o 
  -3  -2   4      314.98      347.72      4.36 o 
  -2  -2   4     3367.91     3461.84     32.09 o 
  -1  -2   4        6.09        9.02      0.77 o 
   0  -2   4      119.70      115.67      1.65 o 
   1  -2   4     2211.82     2396.55     21.48 o 
   2  -2   4      509.07      457.94      5.44 o 
   3  -2   4     1623.97     1584.38     16.87 o 
   4  -2   4       49.01       50.44      1.32 o 
   5  -2   4        0.01        0.58      1.19 o 
   6  -2   4      564.98      552.83      6.06 o 
   7  -2   4       26.92       25.16      2.03 o 
   8  -2   4       69.20       62.06      1.77 o 
   9  -2   4        0.07        1.15      0.87 o 
  10  -2   4        1.55        5.18      1.37 o 
  11  -2   4        7.29       11.63      1.60 o 
 -12  -1   4        0.40       -0.11      1.26 o 
 -11  -1   4       14.35       16.58      1.73 o 
 -10  -1   4       42.30       39.59      1.66 o 
  -9  -1   4        9.87       13.52      1.12 o 
  -8  -1   4       61.37       55.37      1.71 o 
  -7  -1   4        9.13        8.25      1.25 o 
  -6  -1   4       13.92        9.05      0.63 o 
  -5  -1   4      281.44      264.20      3.03 o 
  -4  -1   4     1334.93     1311.79     15.86 o 
  -3  -1   4     1298.49     1492.29     14.18 o 
  -2  -1   4      458.87      483.18      4.77 o 
  -1  -1   4     2739.74     3038.67     27.03 o 
   0  -1   4       76.24       95.16      1.29 o 
   1  -1   4      225.89      192.86      2.15 o 
   2  -1   4       28.66       25.96      0.64 o 
   3  -1   4       95.83      106.53      1.47 o 
   4  -1   4     1499.42     1670.06     15.25 o 
   5  -1   4      246.74      253.84      2.96 o 
   6  -1   4       59.22       52.52      1.17 o 
   7  -1   4       13.73       12.86      1.19 o 
   8  -1   4       96.07       91.51      4.93 o 
   9  -1   4      144.50      141.85      3.48 o 
  10  -1   4        0.70        1.98      0.97 o 
  11  -1   4        0.12       -0.94      1.21 o 
 -12   0   4        2.71        1.52      1.63 o 
 -11   0   4       22.17       22.36      2.58 o 
 -10   0   4       53.86       64.08      2.04 o 
  -9   0   4       68.41       80.48      2.21 o 
  -8   0   4      207.31      199.89      3.40 o 
  -7   0   4       35.16       35.58      1.31 o 
  -6   0   4       67.74       86.82      1.40 o 
  -5   0   4       60.35       48.62      0.96 o 
  -4   0   4        0.49        3.39      0.44 o 
  -3   0   4      925.91      949.29      8.90 o 
  -2   0   4      123.14      140.94      1.76 o 
  -1   0   4     5341.55     5707.18     50.26 o 
   0   0   4     5335.05     5673.46     54.32 o 
   1   0   4     2051.55     2138.42     22.17 o 
   2   0   4      560.92      566.80      5.48 o 
   3   0   4     2509.05     2638.60     23.59 o 
   4   0   4       21.17       16.06      0.67 o 
   5   0   4      345.59      338.47      3.75 o 
   6   0   4       13.48       11.27      0.68 o 
   7   0   4       25.62       28.88      1.92 o 
   8   0   4       57.89       59.90      1.46 o 
   9   0   4       40.72       35.73      1.84 o 
  10   0   4        0.10       -0.74      0.92 o 
  11   0   4        7.38       11.00      1.60 o 
 -11   1   4        5.18        5.90      1.12 o 
 -10   1   4        0.00       -0.69      0.98 o 
  -9   1   4      131.36      132.39      3.82 o 
  -8   1   4       79.67       82.68      2.65 o 
  -7   1   4        8.02        8.39      1.00 o 
  -6   1   4      247.77      263.23      3.85 o 
  -5   1   4      332.55      350.10      4.61 o 
  -4   1   4        5.51        4.09      1.50 o 
  -3   1   4       17.43       28.41      0.72 o 
  -2   1   4      191.25      212.54      2.40 o 
  -1   1   4     8934.67     9237.65    128.31 o 
   0   1   4     2642.20     2673.26     38.41 o 
   1   1   4      180.07      153.94      1.82 o 
   2   1   4       53.19       54.22      0.92 o 
   3   1   4        0.29        0.28      0.74 o 
   4   1   4       72.37       84.68      1.38 o 
   5   1   4      202.06      216.81      3.19 o 
   6   1   4       22.17       19.00      0.81 o 
   7   1   4        3.82        4.94      0.70 o 
   8   1   4       51.79       54.00      1.42 o 
   9   1   4       23.74       26.38      1.13 o 
  10   1   4        1.39        0.32      0.95 o 
  11   1   4       11.13        8.64      1.50 o 
 -11   2   4        7.38        8.57      1.22 o 
 -10   2   4       14.46       16.23      1.31 o 
  -9   2   4        2.66        3.18      1.65 o 
  -8   2   4       11.23       12.77      1.23 o 
  -7   2   4      108.10      108.30      2.39 o 
  -6   2   4      143.51      141.07      2.61 o 
  -5   2   4      170.23      206.23      3.18 o 
  -4   2   4     1138.97     1169.03     12.84 o 
  -3   2   4     1699.43     2080.52     18.84 o 
  -2   2   4     2840.33     3126.46     27.90 o 
  -1   2   4     1392.19     1450.48     18.23 o 
   0   2   4      245.40      246.03      3.23 o 
   1   2   4      599.52      600.33      6.82 o 
   2   2   4       31.32       38.13      0.90 o 
   3   2   4       35.38       32.70      1.52 o 
   4   2   4      431.06      443.13      4.68 o 
   5   2   4       68.35       52.50      1.41 o 
   6   2   4       13.25       12.27      0.74 o 
   7   2   4       17.47       15.02      0.86 o 
   8   2   4        0.12        0.48      0.68 o 
   9   2   4        0.04        1.50      0.73 o 
  10   2   4        4.68        8.23      1.12 o 
  11   2   4        2.59        5.53      1.46 o 
 -11   3   4        0.04       -1.57      1.04 o 
 -10   3   4        9.54       11.36      2.49 o 
  -9   3   4      146.65      151.32      3.16 o 
  -8   3   4       89.93       96.00      2.38 o 
  -7   3   4      261.58      240.17      9.75 o 
  -6   3   4        0.08       -0.16      0.82 o 
  -5   3   4      227.30      227.05      3.49 o 
  -4   3   4      379.49      408.09      4.31 o 
  -3   3   4        0.02        0.80      0.71 o 
  -2   3   4      115.27       98.71      1.94 o 
  -1   3   4      524.32      552.71      6.26 o 
   0   3   4     2276.95     2538.52     26.26 o 
   1   3   4     1293.16     1295.04     13.91 o 
   2   3   4       39.88       42.48      1.19 o 
   3   3   4       37.32       47.28      0.98 o 
   4   3   4       71.34       72.48      1.34 o 
   5   3   4      221.46      227.44      2.93 o 
   6   3   4        6.76        3.24      0.65 o 
   7   3   4        5.87       10.42      1.48 o 
   8   3   4       37.48       39.68      1.37 o 
   9   3   4       32.28       37.28      1.58 o 
  10   3   4        5.84       12.05      1.49 o 
  11   3   4        0.40        0.19      1.29 o 
 -11   4   4        5.92        9.18      1.31 o 
 -10   4   4        1.95        1.40      1.28 o 
  -9   4   4       22.05       19.06      1.42 o 
  -8   4   4      159.41      160.63      3.55 o 
  -7   4   4       38.11       35.09      1.48 o 
  -6   4   4       15.57       14.41      1.09 o 
  -5   4   4       26.89       21.68      1.25 o 
  -4   4   4       52.25       62.31      1.86 o 
  -3   4   4      482.19      532.77      5.49 o 
  -2   4   4       42.87       37.18      0.92 o 
  -1   4   4       74.82      116.31      1.68 o 
   0   4   4     1703.43     1873.80     17.16 o 
   1   4   4     1703.00     1633.01     17.43 o 
   2   4   4      169.60      162.47      2.68 o 
   3   4   4       45.90       49.08      1.67 o 
   4   4   4      401.70      426.48      4.70 o 
   5   4   4      148.34      133.12      2.13 o 
   6   4   4      142.83      123.36      3.44 o 
   7   4   4       32.26       23.43      1.31 o 
   8   4   4       12.92       13.26      1.16 o 
   9   4   4        3.20        6.35      1.14 o 
  10   4   4       21.47       28.81      2.08 o 
 -10   5   4       29.25       34.50      1.79 o 
  -9   5   4       13.83       13.60      1.31 o 
  -8   5   4        0.71        0.38      0.93 o 
  -7   5   4        5.64        3.90      0.96 o 
  -6   5   4        1.20        0.31      1.07 o 
  -5   5   4       34.99       33.90      2.85 o 
  -4   5   4        9.47       11.54      0.78 o 
  -3   5   4      228.85      217.39      2.82 o 
  -2   5   4      532.99      549.99      5.73 o 
  -1   5   4       77.56       53.35      1.13 o 
   0   5   4       60.73       55.12      1.12 o 
   1   5   4       21.42       17.75      0.97 o 
   2   5   4      800.61      854.73      9.89 o 
   3   5   4       72.11       80.13      1.90 o 
   4   5   4       53.32       50.97      3.38 o 
   5   5   4       13.10       13.67      1.10 o 
   6   5   4       99.29       99.11      2.40 o 
   7   5   4       66.28       65.97      2.32 o 
   8   5   4       10.73        6.95      1.10 o 
   9   5   4        2.14        2.86      1.36 o 
  10   5   4       28.94       30.53      2.16 o 
 -10   6   4        4.47        8.20      1.37 o 
  -9   6   4        0.88        0.52      1.07 o 
  -8   6   4        1.76        3.15      1.07 o 
  -7   6   4        0.10        1.34      0.92 o 
  -6   6   4       13.33       10.50      1.06 o 
  -5   6   4       14.01        9.09      1.55 o 
  -4   6   4      414.94      367.22      9.34 o 
  -3   6   4      186.88      159.13      2.41 o 
  -2   6   4       27.54       35.93      1.12 o 
  -1   6   4      355.58      367.59      4.21 o 
   0   6   4       47.72       42.25      1.42 o 
   1   6   4       91.81       96.98      2.64 o 
   2   6   4       18.96       18.96      1.21 o 
   3   6   4        0.56        0.10      0.77 o 
   4   6   4       24.96       24.80      1.29 o 
   5   6   4       11.97       11.38      1.10 o 
   6   6   4        7.48       11.19      1.73 o 
   7   6   4        0.02       -0.67      0.95 o 
   8   6   4        0.00       -1.74      1.16 o 
   9   6   4        0.05       -1.44      1.29 o 
  -9   7   4        0.72        0.91      1.07 o 
  -8   7   4       11.25       13.54      1.33 o 
  -7   7   4       37.58       32.23      1.66 o 
  -6   7   4        0.17       -1.20      0.89 o 
  -5   7   4       59.16       51.70      1.74 o 
  -4   7   4        1.50       -1.25      0.83 o 
  -3   7   4        0.06       -0.43      1.12 o 
  -2   7   4       91.89       93.23      1.82 o 
  -1   7   4       54.08       43.44      1.79 o 
   0   7   4      251.80      241.11      6.86 o 
   1   7   4       10.54       11.42      1.08 o 
   2   7   4       68.12       63.30      2.32 o 
   3   7   4       26.29       26.15      1.34 o 
   4   7   4      117.26      104.03      2.45 o 
   5   7   4       69.80       80.62      2.24 o 
   6   7   4       30.27       37.03      2.22 o 
   7   7   4       16.16       13.33      2.54 o 
   8   7   4        3.51        1.21      1.35 o 
   9   7   4        3.00        3.55      1.48 o 
  -8   8   4       10.89       15.70      1.44 o 
  -7   8   4        0.00        1.02      1.08 o 
  -6   8   4       17.92       17.07      1.90 o 
  -5   8   4       32.28       36.49      2.45 o 
  -4   8   4       16.72       23.58      1.57 o 
  -3   8   4       89.56       89.28      2.25 o 
  -2   8   4        8.76        9.58      1.32 o 
  -1   8   4      119.07      115.16      2.98 o 
   0   8   4      314.01      312.52     12.49 o 
   1   8   4       15.86       13.03      1.14 o 
   2   8   4        6.20        7.23      1.07 o 
   3   8   4       24.20       25.10      1.47 o 
   4   8   4       50.45       62.67      2.05 o 
   5   8   4        6.00       12.35      2.91 o 
   6   8   4        0.44        1.43      1.48 o 
   7   8   4        0.33       -1.28      1.31 o 
   8   8   4       10.65       19.17      2.07 o 
  -7   9   4       42.76       43.30      1.91 o 
  -6   9   4        1.33        2.67      1.14 o 
  -5   9   4       39.70       50.11      2.52 o 
  -4   9   4        0.33       -1.46      1.65 o 
  -3   9   4       78.72       78.20      2.93 o 
  -2   9   4       67.07       61.44      2.82 o 
  -1   9   4      101.83      104.51      2.60 o 
   0   9   4       15.58       15.57      1.28 o 
   1   9   4        0.05       -0.17      1.00 o 
   2   9   4       18.13       22.54      1.48 o 
   3   9   4        5.82        4.89      1.45 o 
   4   9   4       36.39       31.81      2.16 o 
   5   9   4       10.75        9.12      1.61 o 
   6   9   4        2.04        2.08      1.90 o 
   7   9   4        0.04       -1.97      1.31 o 
  -6  10   4       11.05        9.57      1.76 o 
  -5  10   4       34.21       42.31      2.52 o 
  -4  10   4        2.20        3.94      1.99 o 
  -3  10   4        4.01        4.96      1.80 o 
  -2  10   4        0.03        0.73      1.69 o 
  -1  10   4        0.26       -1.60      1.07 o 
   0  10   4        3.28        4.39      1.07 o 
   1  10   4       14.72       10.00      1.27 o 
   2  10   4       41.65       52.24      2.61 o 
   3  10   4        3.86        3.20      1.58 o 
   4  10   4        6.47        6.74      1.62 o 
   5  10   4        0.66        1.26      1.44 o 
  -3  11   4       29.26       37.21      3.45 o 
  -2  11   4        8.17       12.63      1.83 o 
  -1  11   4        0.04       -0.69      1.14 o 
   0  11   4        0.20       -1.20      1.22 o 
   1  11   4       14.41       11.81      1.78 o 
   2  11   4        1.99        3.38      1.52 o 
   3  11   4        0.00        1.77      1.62 o 
  -3 -12   5        1.13        2.07      1.33 o 
  -2 -12   5       12.15       20.93      1.55 o 
  -1 -12   5        1.34       -1.26      1.27 o 
   0 -12   5       13.19       12.40      1.70 o 
   1 -12   5       11.66       11.89      1.69 o 
   2 -12   5       22.27       23.85      2.02 o 
   3 -12   5        2.16        1.56      1.97 o 
  -5 -11   5        0.65       -0.21      1.34 o 
  -4 -11   5        1.43        3.39      1.18 o 
  -3 -11   5       16.27       20.19      1.47 o 
  -2 -11   5       38.34       49.00      2.00 o 
  -1 -11   5        1.64       -1.51      1.22 o 
   0 -11   5       23.91       25.33      1.93 o 
   1 -11   5       32.20       36.63      2.23 o 
   2 -11   5       52.87       46.48      2.40 o 
   3 -11   5        1.36        3.76      2.19 o 
   4 -11   5        0.01        0.85      1.80 o 
   5 -11   5       23.22       32.83      1.78 o 
  -7 -10   5        0.43        1.82      1.12 o 
  -6 -10   5        0.09        0.32      1.12 o 
  -5 -10   5        0.13       -0.62      1.24 o 
  -4 -10   5        0.01       -0.73      0.98 o 
  -3 -10   5        0.52        1.55      0.99 o 
  -2 -10   5       33.24       29.96      1.67 o 
  -1 -10   5        4.76        4.67      1.08 o 
   0 -10   5       43.33       39.06      1.66 o 
   1 -10   5       15.41       15.32      1.65 o 
   2 -10   5        0.05       -0.03      1.37 o 
   3 -10   5        2.31        2.82      0.98 o 
   4 -10   5        2.08        3.38      1.24 o 
   5 -10   5       28.98       22.25      1.50 o 
   6 -10   5        9.35       12.81      1.37 o 
   7 -10   5       32.64       32.11      2.56 o 
  -8  -9   5        3.08        4.12      1.22 o 
  -7  -9   5       19.84       17.10      1.62 o 
  -6  -9   5       71.25       66.68      2.30 o 
  -5  -9   5        2.07        1.26      1.35 o 
  -4  -9   5        7.70        7.92      1.19 o 
  -3  -9   5        3.32        2.95      1.03 o 
  -2  -9   5       60.01       60.66      3.56 o 
  -1  -9   5      244.47      263.10      4.35 o 
   0  -9   5      429.54      458.59      6.38 o 
   1  -9   5        4.62        4.24      1.24 o 
   2  -9   5       13.96       15.51      1.16 o 
   3  -9   5       10.83        7.59      1.06 o 
   4  -9   5       34.33       22.11      1.32 o 
   5  -9   5        4.54        2.56      0.99 o 
   6  -9   5        2.64        0.24      0.98 o 
   7  -9   5        0.23        1.16      1.46 o 
   8  -9   5       34.81       35.18      2.31 o 
  -9  -8   5        7.46       10.69      1.35 o 
  -8  -8   5       20.92       21.88      1.57 o 
  -7  -8   5        0.86        0.13      1.01 o 
  -6  -8   5        0.17        0.50      0.99 o 
  -5  -8   5       13.13       16.04      1.75 o 
  -4  -8   5       16.39       11.14      1.27 o 
  -3  -8   5      109.92      132.16      3.39 o 
  -2  -8   5        5.54        2.77      1.03 o 
  -1  -8   5       34.36       30.51      2.00 o 
   0  -8   5        2.08        0.54      0.86 o 
   1  -8   5      226.65      237.28      3.60 o 
   2  -8   5        2.76        6.08      0.93 o 
   3  -8   5      211.23      208.48      4.31 o 
   4  -8   5        7.82        2.52      0.89 o 
   5  -8   5       39.79       38.59      1.58 o 
   6  -8   5       45.94       49.90      2.26 o 
   7  -8   5        2.14        3.11      1.11 o 
   8  -8   5        5.97        9.24      1.65 o 
  -9  -7   5       12.41       13.09      1.39 o 
  -8  -7   5        4.78        7.20      1.17 o 
  -7  -7   5        0.03       -0.47      0.99 o 
  -6  -7   5        0.08        0.04      0.90 o 
  -5  -7   5       13.36       11.07      1.18 o 
  -4  -7   5      310.87      305.42     13.93 o 
  -3  -7   5        8.93        6.20      1.02 o 
  -2  -7   5        0.44        0.19      0.89 o 
  -1  -7   5       30.06       21.34      1.48 o 
   0  -7   5       14.89       12.93      0.76 o 
   1  -7   5        9.30       12.72      0.77 o 
   2  -7   5       35.88       33.82      1.05 o 
   3  -7   5       20.30       20.58      1.19 o 
   4  -7   5      116.96      107.30      2.40 o 
   5  -7   5       39.13       34.73      1.50 o 
   6  -7   5       80.53       66.53      2.02 o 
   7  -7   5       62.50       55.50      1.94 o 
   8  -7   5       23.78       27.17      2.05 o 
   9  -7   5        3.22        5.03      1.53 o 
 -10  -6   5        7.25        6.16      1.52 o 
  -9  -6   5        5.27        7.28      1.17 o 
  -8  -6   5       81.63       83.71      2.41 o 
  -7  -6   5        6.30        6.99      1.05 o 
  -6  -6   5        8.73       10.32      1.11 o 
  -5  -6   5       57.37       54.59      3.48 o 
  -4  -6   5       14.82       11.78      1.04 o 
  -3  -6   5       10.01        7.48      0.95 o 
  -2  -6   5       98.98       94.85      2.04 o 
  -1  -6   5       10.92        8.58      0.91 o 
   0  -6   5      243.41      228.88      2.86 o 
   1  -6   5        0.29        0.63      0.81 o 
   2  -6   5       16.55       18.16      0.77 o 
   3  -6   5      154.80      140.13      2.63 o 
   4  -6   5       43.16       41.53      1.49 o 
   5  -6   5       80.49       83.24      2.43 o 
   6  -6   5       14.60       18.21      1.18 o 
   7  -6   5       26.94       26.16      1.88 o 
   8  -6   5       40.86       35.33      1.65 o 
   9  -6   5        9.02        6.37      1.56 o 
  10  -6   5       17.11       19.40      1.91 o 
 -10  -5   5       18.43       15.69      1.80 o 
  -9  -5   5       40.43       41.72      2.93 o 
  -8  -5   5        3.07        3.65      1.07 o 
  -7  -5   5       12.14       12.67      1.17 o 
  -6  -5   5       36.96       38.77      1.50 o 
  -5  -5   5       54.49       51.60      2.47 o 
  -4  -5   5       41.46       46.67      1.72 o 
  -3  -5   5       93.24       85.87      1.93 o 
  -2  -5   5       10.49        6.94      0.65 o 
  -1  -5   5       25.45       21.02      0.82 o 
   0  -5   5      735.62      703.93      6.96 o 
   1  -5   5      205.73      210.39      2.60 o 
   2  -5   5       95.82       80.44      1.35 o 
   3  -5   5      108.36      116.68      2.28 o 
   4  -5   5       31.42       24.17      1.20 o 
   5  -5   5        7.44        6.17      0.92 o 
   6  -5   5        6.24        4.60      0.97 o 
   7  -5   5       31.11       31.75      1.44 o 
   8  -5   5       10.57       12.35      1.20 o 
   9  -5   5        0.31        0.93      1.39 o 
  10  -5   5        0.40        0.87      1.20 o 
 -11  -4   5        1.62        0.68      1.32 o 
 -10  -4   5       11.67        9.19      1.59 o 
  -9  -4   5        1.13        1.52      1.37 o 
  -8  -4   5      176.66      187.56      4.46 o 
  -7  -4   5      168.98      171.39      3.91 o 
  -6  -4   5      242.72      249.44      3.91 o 
  -5  -4   5        0.02        1.22      0.72 o 
  -4  -4   5       17.18       11.26      0.98 o 
  -3  -4   5       60.95       57.25      1.04 o 
  -2  -4   5       71.31       68.55      1.19 o 
  -1  -4   5       82.51       75.61      1.27 o 
   0  -4   5      266.99      249.82      2.88 o 
   1  -4   5        1.89        0.92      0.53 o 
   2  -4   5      494.05      500.80      6.15 o 
   3  -4   5        5.78        9.14      0.93 o 
   4  -4   5       44.14       48.26      1.45 o 
   5  -4   5      777.51      776.00      9.23 o 
   6  -4   5      255.20      243.63      7.75 o 
   7  -4   5       90.92       76.09      2.55 o 
   8  -4   5        0.11       -0.11      1.01 o 
   9  -4   5        0.59        1.00      1.72 o 
  10  -4   5        1.34        0.30      1.30 o 
 -11  -3   5        0.26        0.20      1.30 o 
 -10  -3   5        0.41        0.19      1.30 o 
  -9  -3   5       23.57       21.66      1.78 o 
  -8  -3   5       14.06       10.90      1.37 o 
  -7  -3   5       21.11       16.83      1.08 o 
  -6  -3   5      198.52      190.14      2.55 o 
  -5  -3   5       84.09       81.08      2.86 o 
  -4  -3   5      641.71      723.26     10.63 o 
  -3  -3   5     1843.28     2104.86     19.12 o 
  -2  -3   5      117.58      121.73      1.70 o 
  -1  -3   5       25.93       22.38      0.68 o 
   0  -3   5       42.99       36.68      0.97 o 
   1  -3   5     3041.61     3071.40     27.46 o 
   2  -3   5      864.20      848.92      9.58 o 
   3  -3   5     1077.02     1163.86     12.83 o 
   4  -3   5      529.30      547.09      6.68 o 
   5  -3   5      261.65      247.07      3.72 o 
   6  -3   5        8.16        4.45      1.49 o 
   7  -3   5      255.74      233.93      5.46 o 
   8  -3   5        2.24        3.82      0.90 o 
   9  -3   5        8.16       11.13      1.14 o 
  10  -3   5        1.18        0.80      1.32 o 
  11  -3   5        0.49        0.78      1.24 o 
 -11  -2   5        1.12       -0.70      1.26 o 
 -10  -2   5        6.41        8.11      2.68 o 
  -9  -2   5       16.93       17.55      1.68 o 
  -8  -2   5       33.43       32.49      1.41 o 
  -7  -2   5       16.57       19.66      0.97 o 
  -6  -2   5        1.02        0.14      0.54 o 
  -5  -2   5        0.44        1.01      0.54 o 
  -4  -2   5        7.20        6.51      0.58 o 
  -3  -2   5       45.51       38.94      0.91 o 
  -2  -2   5     1195.34     1252.87     11.62 o 
  -1  -2   5        1.78        0.81      0.43 o 
   0  -2   5     1208.84     1393.45     14.60 o 
   1  -2   5       12.14       11.36      0.53 o 
   2  -2   5     1040.99     1147.06     12.50 o 
   3  -2   5     3179.44     3300.98     34.27 o 
   4  -2   5     1012.42     1024.94     11.46 o 
   5  -2   5        1.96        3.05      0.57 o 
   6  -2   5        7.23        7.07      0.87 o 
   7  -2   5       76.86       66.98      1.81 o 
   8  -2   5        0.01        0.18      0.95 o 
   9  -2   5        1.64        3.48      0.93 o 
  10  -2   5        0.05       -0.38      0.97 o 
  11  -2   5        0.02        0.83      1.34 o 
 -11  -1   5       19.57       20.94      1.88 o 
 -10  -1   5       12.69       12.67      1.60 o 
  -9  -1   5        1.20        1.25      2.12 o 
  -8  -1   5       13.02        9.96      1.40 o 
  -7  -1   5        0.02       -1.16      0.77 o 
  -6  -1   5      201.40      193.37      2.54 o 
  -5  -1   5        5.52        1.78      0.78 o 
  -4  -1   5       44.74       42.64      0.98 o 
  -3  -1   5     1733.14     1962.86     18.32 o 
  -2  -1   5     2170.76     2222.61     20.04 o 
  -1  -1   5     1084.64     1187.37     11.01 o 
   0  -1   5      135.82      156.67      1.96 o 
   1  -1   5      199.51      210.33      2.42 o 
   2  -1   5      762.91      840.86      7.98 o 
   3  -1   5       26.66       30.31      0.78 o 
   4  -1   5     1270.24     1321.46     12.30 o 
   5  -1   5       63.10       67.68      1.49 o 
   6  -1   5       40.98       36.85      1.00 o 
   7  -1   5       46.90       48.53      1.54 o 
   8  -1   5       50.33       48.75      1.83 o 
   9  -1   5        7.29        6.50      1.03 o 
  10  -1   5       48.17       54.48      1.93 o 
  11  -1   5        3.70        2.71      1.36 o 
 -11   0   5       10.22        8.15      1.19 o 
 -10   0   5        0.00        1.34      1.02 o 
  -9   0   5        0.09       -0.66      1.20 o 
  -8   0   5       92.65       97.36      2.33 o 
  -7   0   5       39.56       30.58      1.91 o 
  -6   0   5        4.06        5.22      0.87 o 
  -5   0   5       34.70       39.53      0.98 o 
  -4   0   5       83.76      100.18      1.51 o 
  -3   0   5      476.97      513.36      5.19 o 
  -2   0   5     2167.67     2142.82     19.35 o 
  -1   0   5     3791.54     3735.57     33.18 o 
   0   0   5      854.52      831.02      7.88 o 
   1   0   5      330.20      326.56      3.44 o 
   2   0   5      922.78     1022.06      9.55 o 
   3   0   5       19.93       23.15      0.75 o 
   4   0   5      379.57      409.16      4.34 o 
   5   0   5      125.54      112.79      1.74 o 
   6   0   5      117.87      117.86      1.88 o 
   7   0   5      101.68      109.67      2.72 o 
   8   0   5        3.91        3.89      1.09 o 
   9   0   5       26.34       24.96      1.35 o 
  10   0   5        1.74        0.65      1.02 o 
  11   0   5        6.89        8.23      1.54 o 
 -11   1   5        1.63        2.52      1.07 o 
 -10   1   5        1.19        2.37      1.31 o 
  -9   1   5       10.22       10.79      1.15 o 
  -8   1   5      267.79      247.83      4.08 o 
  -7   1   5       81.37       86.91      2.14 o 
  -6   1   5      115.54      112.31      2.32 o 
  -5   1   5      431.03      427.63      5.50 o 
  -4   1   5      100.90       91.95      1.38 o 
  -3   1   5      357.81      387.39      4.09 o 
  -2   1   5        1.49        1.70      0.47 o 
  -1   1   5        3.68        5.33      0.68 o 
   0   1   5      250.33      255.44      2.85 o 
   1   1   5       75.07       73.79      1.17 o 
   2   1   5       27.53       35.04      1.21 o 
   3   1   5      570.39      555.02      5.57 o 
   4   1   5       16.20       17.04      0.70 o 
   5   1   5      379.95      402.77      4.43 o 
   6   1   5       55.69       58.39      1.66 o 
   7   1   5        0.75        0.43      0.63 o 
   8   1   5        6.05        8.07      0.80 o 
   9   1   5        7.92        6.90      1.01 o 
  10   1   5        4.33        3.43      1.82 o 
  11   1   5        0.29        0.97      1.37 o 
 -11   2   5        4.03        5.11      1.30 o 
 -10   2   5        0.59        0.76      0.95 o 
  -9   2   5        9.56        9.11      1.22 o 
  -8   2   5       56.92       55.94      1.86 o 
  -7   2   5      151.29      121.44      5.22 o 
  -6   2   5      334.37      325.31      4.66 o 
  -5   2   5       85.43       75.52      1.85 o 
  -4   2   5      208.38      174.80      2.22 o 
  -3   2   5      839.00      886.62      8.51 o 
  -2   2   5       17.78       11.52      0.60 o 
  -1   2   5     2243.94     2462.26     22.17 o 
   0   2   5      140.58      142.41      1.85 o 
   1   2   5      287.21      265.17      3.56 o 
   2   2   5       21.07       14.83      0.91 o 
   3   2   5      567.59      564.61      5.70 o 
   4   2   5        1.33        0.24      0.50 o 
   5   2   5       15.66       12.80      0.72 o 
   6   2   5       54.04       43.76      1.18 o 
   7   2   5        4.06        7.71      0.94 o 
   8   2   5        2.67        6.10      0.82 o 
   9   2   5        0.11        1.62      0.86 o 
  10   2   5       15.43       16.76      1.97 o 
  11   2   5        1.99       -0.98      1.33 o 
 -11   3   5       23.35       26.46      1.71 o 
 -10   3   5       24.95       23.86      3.31 o 
  -9   3   5        3.17        2.09      1.04 o 
  -8   3   5       81.76       81.68      2.22 o 
  -7   3   5       33.31       27.33      1.35 o 
  -6   3   5        8.33        5.91      0.97 o 
  -5   3   5      236.34      272.29      4.09 o 
  -4   3   5      697.46      680.06      6.82 o 
  -3   3   5      304.50      298.62      3.40 o 
  -2   3   5        0.12        0.78      1.18 o 
  -1   3   5     1055.36     1290.44     12.04 o 
   0   3   5       14.14       10.79      0.77 o 
   1   3   5       98.79       93.09      1.83 o 
   2   3   5       31.36       20.39      0.94 o 
   3   3   5       88.30      101.99      2.04 o 
   4   3   5       39.15       33.59      1.05 o 
   5   3   5       13.34       12.70      0.74 o 
   6   3   5       49.33       43.13      1.50 o 
   7   3   5       23.85       27.76      1.37 o 
   8   3   5        0.88        2.38      0.88 o 
   9   3   5       11.62       11.83      1.19 o 
  10   3   5       14.54       17.65      1.72 o 
 -10   4   5       49.75       52.25      2.09 o 
  -9   4   5       61.94       67.29      2.24 o 
  -8   4   5       29.26       26.69      1.48 o 
  -7   4   5        0.04       -0.57      0.93 o 
  -6   4   5      121.34      108.19      2.38 o 
  -5   4   5      341.78      324.55      4.70 o 
  -4   4   5      516.66      492.60      6.33 o 
  -3   4   5      163.31      183.88      2.47 o 
  -2   4   5      197.10      166.61      2.27 o 
  -1   4   5      105.37      109.24      2.73 o 
   0   4   5      396.93      381.86      4.98 o 
   1   4   5       40.43       40.07      1.29 o 
   2   4   5       28.43       28.47      1.16 o 
   3   4   5      187.35      176.37      2.98 o 
   4   4   5      135.03      149.25      2.78 o 
   5   4   5      241.53      247.33      3.93 o 
   6   4   5      223.12      231.21      5.21 o 
   7   4   5       99.22      108.96      2.56 o 
   8   4   5       37.89       36.92      1.67 o 
   9   4   5       36.41       45.03      1.88 o 
  10   4   5       21.23       24.79      1.56 o 
 -10   5   5       13.20       14.25      1.46 o 
  -9   5   5       67.05       69.44      2.27 o 
  -8   5   5      118.78      131.58      3.00 o 
  -7   5   5        0.06       -0.53      0.84 o 
  -6   5   5      100.64      103.85      2.40 o 
  -5   5   5        2.09        1.18      0.84 o 
  -4   5   5       35.85       33.80      1.45 o 
  -3   5   5      813.76      866.00      8.63 o 
  -2   5   5      512.01      503.36      5.41 o 
  -1   5   5       11.64       13.02      0.69 o 
   0   5   5        3.48        2.14      0.86 o 
   1   5   5        0.07        0.66      0.71 o 
   2   5   5      191.40      194.41      3.78 o 
   3   5   5        9.52       11.24      1.58 o 
   4   5   5       45.53       47.63      3.05 o 
   5   5   5       72.79       64.21      1.93 o 
   6   5   5        0.00        0.02      0.96 o 
   7   5   5        7.36        6.84      1.10 o 
   8   5   5        3.67        3.22      1.17 o 
   9   5   5        0.94       -0.43      1.06 o 
  -9   6   5        2.20        0.57      1.08 o 
  -8   6   5        0.20       -1.54      1.02 o 
  -7   6   5        4.84        5.58      1.10 o 
  -6   6   5       56.77       55.53      1.84 o 
  -5   6   5        1.83        1.42      0.82 o 
  -4   6   5      195.20      183.13      3.23 o 
  -3   6   5      402.30      379.52     10.12 o 
  -2   6   5       77.84       68.04      1.47 o 
  -1   6   5      704.36      706.38      8.63 o 
   0   6   5      233.31      238.53      3.84 o 
   1   6   5        8.25        4.41      0.93 o 
   2   6   5       78.38       76.43      3.90 o 
   3   6   5       92.79      106.20      2.42 o 
   4   6   5       37.00       35.11      1.50 o 
   5   6   5        5.54        4.20      1.13 o 
   6   6   5       10.05       11.27      1.16 o 
   7   6   5       38.57       37.94      1.71 o 
   8   6   5        1.11        0.09      1.55 o 
   9   6   5        0.14       -2.72      2.46 o 
  -9   7   5        2.64        1.89      1.18 o 
  -8   7   5        5.89        4.36      1.44 o 
  -7   7   5      112.14      115.14      2.88 o 
  -6   7   5       11.68       17.14      1.29 o 
  -5   7   5        1.16        0.74      0.89 o 
  -4   7   5        1.10        2.34      0.91 o 
  -3   7   5       55.78       50.37      2.31 o 
  -2   7   5      113.30      121.94      2.64 o 
  -1   7   5      122.40      112.23      2.52 o 
   0   7   5      172.32      163.78      3.18 o 
   1   7   5      384.28      362.60     11.25 o 
   2   7   5        1.25        1.37      0.99 o 
   3   7   5        0.27       -0.56      0.90 o 
   4   7   5       31.96       33.51      1.57 o 
   5   7   5        7.49        5.15      1.06 o 
   6   7   5        5.40        5.78      1.11 o 
   7   7   5       16.42       14.89      1.75 o 
   8   7   5        0.06       -1.05      1.28 o 
  -8   8   5       44.80       45.11      1.99 o 
  -7   8   5       23.33       24.17      1.58 o 
  -6   8   5        9.18       12.49      1.31 o 
  -5   8   5        1.87        0.05      1.48 o 
  -4   8   5        2.64        4.14      1.55 o 
  -3   8   5        1.84       -0.67      1.34 o 
  -2   8   5       68.00       68.77      2.06 o 
  -1   8   5      616.07      667.45      8.61 o 
   0   8   5      152.91      149.06      3.14 o 
   1   8   5        0.18        0.02      0.96 o 
   2   8   5        8.29        9.68      1.16 o 
   3   8   5       39.48       42.60      2.27 o 
   4   8   5        8.89        8.74      1.17 o 
   5   8   5       16.33       16.80      1.79 o 
   6   8   5       12.64       12.91      1.64 o 
   7   8   5       15.37       15.07      3.47 o 
  -7   9   5        3.67        7.86      2.93 o 
  -6   9   5        8.77        8.76      1.67 o 
  -5   9   5       14.48       15.45      1.99 o 
  -4   9   5        5.42       10.35      1.75 o 
  -3   9   5        9.39        9.68      1.71 o 
  -2   9   5        2.02        1.28      1.20 o 
  -1   9   5       42.81       40.85      1.93 o 
   0   9   5       40.86       40.73      1.78 o 
   1   9   5        0.74        0.64      1.04 o 
   2   9   5       24.46       30.38      1.64 o 
   3   9   5        3.71        5.76      1.23 o 
   4   9   5        0.88        0.60      1.50 o 
   5   9   5        1.66        1.02      1.38 o 
   6   9   5        1.27        2.13      3.49 o 
  -5  10   5        5.64        3.54      1.58 o 
  -4  10   5        5.84        4.74      1.64 o 
  -3  10   5        0.76        1.80      1.55 o 
  -2  10   5        0.00        0.71      1.64 o 
  -1  10   5        4.65        2.25      1.57 o 
   0  10   5        2.82        3.02      1.10 o 
   1  10   5        0.07       -1.18      1.01 o 
   2  10   5       13.12       17.80      1.48 o 
   3  10   5        0.93        1.52      1.43 o 
   4  10   5        1.76        1.53      1.43 o 
  -2  11   5        0.10       -0.66      1.62 o 
  -1  11   5        0.32        0.44      1.14 o 
   0  11   5        0.15       -1.86      1.24 o 
   1  11   5        5.56        9.21      1.96 o 
  -2 -12   6        1.14       -0.52      1.32 o 
  -1 -12   6        0.86        0.00      1.41 o 
   0 -12   6        8.18        8.51      1.61 o 
   1 -12   6        0.04       -0.63      1.41 o 
   2 -12   6        8.11        9.90      2.52 o 
  -5 -11   6        3.24        5.09      1.39 o 
  -4 -11   6        0.38        1.01      1.14 o 
  -3 -11   6       21.75       19.72      1.50 o 
  -2 -11   6        2.73        1.95      1.15 o 
  -1 -11   6        2.68        3.89      1.44 o 
   0 -11   6        0.03        0.33      1.35 o 
   1 -11   6        3.49        1.87      1.36 o 
   2 -11   6        7.56        9.68      1.72 o 
   3 -11   6        0.15        0.85      1.31 o 
   4 -11   6        5.79        3.02      1.38 o 
   5 -11   6        9.16        9.57      1.32 o 
  -6 -10   6        1.29        1.60      1.59 o 
  -5 -10   6       61.53       70.67      2.90 o 
  -4 -10   6        0.23        0.38      1.09 o 
  -3 -10   6        4.42        2.39      1.05 o 
  -2 -10   6        1.48        1.44      1.04 o 
  -1 -10   6        2.91        1.58      1.02 o 
   0 -10   6       34.97       30.48      2.38 o 
   1 -10   6        3.48        0.11      1.51 o 
   2 -10   6        0.81        1.02      1.40 o 
   3 -10   6       20.34       22.82      2.12 o 
   4 -10   6        8.95        8.99      1.16 o 
   5 -10   6       12.80       12.84      1.29 o 
   6 -10   6       18.83       16.32      1.46 o 
  -8  -9   6        0.78        1.30      1.82 o 
  -7  -9   6       11.47       14.12      1.45 o 
  -6  -9   6       69.73       65.56      2.33 o 
  -5  -9   6       32.68       39.62      1.86 o 
  -4  -9   6       66.01       63.30      2.20 o 
  -3  -9   6        3.29        3.69      1.37 o 
  -2  -9   6        0.21       -0.25      1.00 o 
  -1  -9   6       18.33       17.28      1.32 o 
   0  -9   6       85.27       93.05      2.54 o 
   1  -9   6        7.08        7.84      1.56 o 
   2  -9   6       38.66       38.65      1.60 o 
   3  -9   6       34.03       27.38      1.43 o 
   4  -9   6       11.35        7.73      1.07 o 
   5  -9   6        0.76        0.01      0.96 o 
   6  -9   6        3.90        6.37      1.12 o 
   7  -9   6        5.18        3.22      1.17 o 
  -9  -8   6        5.41        4.18      1.23 o 
  -8  -8   6        0.00       -0.88      1.09 o 
  -7  -8   6        0.59       -0.88      1.29 o 
  -6  -8   6        3.35        3.28      1.05 o 
  -5  -8   6       15.97       16.68      1.34 o 
  -4  -8   6      189.63      183.12      4.59 o 
  -3  -8   6      480.65      496.75     13.40 o 
  -2  -8   6      421.70      426.76      6.05 o 
  -1  -8   6      151.42      146.78      2.93 o 
   0  -8   6        3.81        0.95      1.18 o 
   1  -8   6       15.47       18.29      1.13 o 
   2  -8   6       37.65       34.96      1.50 o 
   3  -8   6       18.87       25.64      1.36 o 
   4  -8   6       77.24       72.80      2.09 o 
   5  -8   6       13.62       12.21      1.32 o 
   6  -8   6        5.94        5.24      1.09 o 
   7  -8   6       10.60        8.98      1.35 o 
   8  -8   6       12.53       14.95      1.82 o 
  -9  -7   6        0.06       -1.46      0.97 o 
  -8  -7   6       14.79       16.14      1.37 o 
  -7  -7   6        4.64        5.51      1.92 o 
  -6  -7   6        2.01        3.26      1.00 o 
  -5  -7   6        4.44        2.73      0.96 o 
  -4  -7   6       64.54       63.84      6.00 o 
  -3  -7   6       50.42       44.71      1.67 o 
  -2  -7   6       23.01       16.07      1.18 o 
  -1  -7   6       57.80       49.91      1.62 o 
   0  -7   6      600.32      652.34      6.80 o 
   1  -7   6       23.47       20.59      1.06 o 
   2  -7   6       57.36       60.88      1.98 o 
   3  -7   6        0.57        0.98      0.93 o 
   4  -7   6      227.31      227.08      4.68 o 
   5  -7   6        2.50        1.76      0.90 o 
   6  -7   6       43.27       40.01      1.67 o 
   7  -7   6       13.54       14.17      1.28 o 
   8  -7   6        3.29        4.38      1.19 o 
   9  -7   6        8.07        6.38      1.59 o 
 -10  -6   6        0.75       -0.43      1.42 o 
  -9  -6   6        6.07        5.48      1.52 o 
  -8  -6   6        2.61       -0.23      1.02 o 
  -7  -6   6       18.07       22.49      1.40 o 
  -6  -6   6       15.40       16.69      1.25 o 
  -5  -6   6       28.10       24.31      1.48 o 
  -4  -6   6       14.08       12.57      1.06 o 
  -3  -6   6        2.80        6.50      0.90 o 
  -2  -6   6        3.42        5.27      0.78 o 
  -1  -6   6        3.68        1.90      1.15 o 
   0  -6   6      179.16      189.18      2.55 o 
   1  -6   6      254.91      243.64      3.03 o 
   2  -6   6       16.47       18.34      1.07 o 
   3  -6   6      139.16      129.05      2.62 o 
   4  -6   6        1.19        1.39      0.88 o 
   5  -6   6        0.33       -0.31      0.88 o 
   6  -6   6        8.90        9.55      1.03 o 
   7  -6   6       50.63       53.73      1.91 o 
   8  -6   6       41.25       48.24      1.92 o 
   9  -6   6       18.18       17.17      1.83 o 
 -10  -5   6        0.97        0.88      1.98 o 
  -9  -5   6       24.17       27.09      2.05 o 
  -8  -5   6       62.44       57.87      1.99 o 
  -7  -5   6        6.96       12.26      1.15 o 
  -6  -5   6       17.79       19.40      1.24 o 
  -5  -5   6       19.93       19.29      1.16 o 
  -4  -5   6        1.02        1.20      1.08 o 
  -3  -5   6       95.36       84.58      1.94 o 
  -2  -5   6       70.56       72.09      1.33 o 
  -1  -5   6      250.17      247.29      3.34 o 
   0  -5   6     1081.87     1097.63     10.48 o 
   1  -5   6      355.29      353.34      3.95 o 
   2  -5   6      154.04      155.49      2.73 o 
   3  -5   6        5.44        7.08      0.87 o 
   4  -5   6       26.77       27.26      1.27 o 
   5  -5   6      176.62      164.41      3.07 o 
   6  -5   6      195.00      195.66      3.60 o 
   7  -5   6       43.75       41.70      1.64 o 
   8  -5   6        0.01       -0.03      0.91 o 
   9  -5   6        1.51        1.05      1.10 o 
  10  -5   6        1.86        2.59      1.55 o 
 -11  -4   6        7.87        6.98      1.61 o 
 -10  -4   6       17.53       21.76      1.95 o 
  -9  -4   6       89.00       91.37      3.88 o 
  -8  -4   6        2.26        3.57      1.38 o 
  -7  -4   6        0.87        2.81      0.90 o 
  -6  -4   6        6.37        2.79      1.28 o 
  -5  -4   6      207.32      222.33      3.59 o 
  -4  -4   6       29.14       31.19      0.90 o 
  -3  -4   6      393.47      398.40      4.36 o 
  -2  -4   6       77.26       75.26      1.37 o 
  -1  -4   6       73.99       62.68      1.32 o 
   0  -4   6       38.42       42.55      1.00 o 
   1  -4   6     1198.16     1290.27     12.09 o 
   2  -4   6      546.32      554.35      6.81 o 
   3  -4   6       57.75       56.76      1.68 o 
   4  -4   6        0.01        0.33      0.76 o 
   5  -4   6       14.20       11.60      1.08 o 
   6  -4   6      111.81      110.94      2.47 o 
   7  -4   6      197.26      186.43      7.45 o 
   8  -4   6        3.08        1.66      1.01 o 
   9  -4   6       30.71       41.35      1.87 o 
  10  -4   6       22.08       27.94      2.36 o 
 -11  -3   6        0.61        2.42      1.42 o 
 -10  -3   6        6.73        9.36      2.15 o 
  -9  -3   6       45.74       48.62      2.36 o 
  -8  -3   6        0.37       -0.42      1.10 o 
  -7  -3   6       37.99       32.47      2.40 o 
  -6  -3   6        3.97        2.14      0.61 o 
  -5  -3   6       15.58       18.51      0.82 o 
  -4  -3   6      265.49      245.19      2.99 o 
  -3  -3   6      601.01      637.48      6.44 o 
  -2  -3   6      100.37       90.02      1.51 o 
  -1  -3   6      198.07      199.17      2.49 o 
   0  -3   6        4.49       -0.06      0.63 o 
   1  -3   6      170.79      173.06      2.19 o 
   2  -3   6        0.10        1.04      0.84 o 
   3  -3   6      526.53      570.36      6.98 o 
   4  -3   6       73.72       72.93      1.78 o 
   5  -3   6       17.91       19.69      1.16 o 
   6  -3   6       28.28       33.44      1.68 o 
   7  -3   6        3.94        3.24      0.95 o 
   8  -3   6        2.55        2.06      0.94 o 
   9  -3   6       34.33       33.21      1.58 o 
  10  -3   6        4.07        5.25      1.11 o 
 -11  -2   6        0.98        1.85      1.34 o 
 -10  -2   6        0.49        0.22      1.34 o 
  -9  -2   6       17.57       22.25      1.83 o 
  -8  -2   6       11.88       10.39      1.47 o 
  -7  -2   6        1.75        1.18      0.98 o 
  -6  -2   6        5.74        5.87      0.67 o 
  -5  -2   6      246.41      244.14      3.03 o 
  -4  -2   6       19.63       12.54      0.68 o 
  -3  -2   6      125.67      122.31      2.11 o 
  -2  -2   6      332.59      266.51      3.11 o 
  -1  -2   6     3729.82     4155.79     36.97 o 
   0  -2   6       57.65       68.74      1.64 o 
   1  -2   6      433.41      405.90      4.26 o 
   2  -2   6     1407.49     1527.25     14.09 o 
   3  -2   6     1243.49     1310.51     14.37 o 
   4  -2   6      152.86      139.35      2.49 o 
   5  -2   6      111.90      109.90      2.33 o 
   6  -2   6       64.66       65.09      3.45 o 
   7  -2   6        0.07       -0.93      0.76 o 
   8  -2   6       23.17       20.44      1.22 o 
   9  -2   6        2.46        2.22      0.98 o 
  10  -2   6        3.23        0.36      1.06 o 
 -11  -1   6        1.82        2.92      1.40 o 
 -10  -1   6        0.82        0.21      2.06 o 
  -9  -1   6        5.30        6.27      1.05 o 
  -8  -1   6        0.65        0.30      1.31 o 
  -7  -1   6        0.09       -0.71      0.84 o 
  -6  -1   6       20.29       15.93      0.75 o 
  -5  -1   6       34.17       29.20      0.90 o 
  -4  -1   6       24.56       15.25      0.71 o 
  -3  -1   6      192.96      190.79      2.46 o 
  -2  -1   6      237.56      215.14      4.16 o 
  -1  -1   6       13.89       30.08      0.88 o 
   0  -1   6      904.94      794.55      7.69 o 
   1  -1   6      109.02      128.37      2.07 o 
   2  -1   6      491.12      511.65      5.20 o 
   3  -1   6      135.79      124.70      1.99 o 
   4  -1   6       52.24       40.76      0.96 o 
   5  -1   6      104.66       94.09      1.57 o 
   6  -1   6        3.05        6.65      0.97 o 
   7  -1   6        4.97        2.21      0.83 o 
   8  -1   6        6.11        3.70      0.85 o 
   9  -1   6       18.21       16.21      1.27 o 
  10  -1   6        7.07        8.55      1.22 o 
  11  -1   6        0.68        1.61      1.42 o 
 -11   0   6        3.97        6.77      1.48 o 
 -10   0   6        5.65        7.19      2.95 o 
  -9   0   6        9.89       12.65      1.16 o 
  -8   0   6        0.20        0.33      1.48 o 
  -7   0   6      357.59      342.02      8.56 o 
  -6   0   6       14.95       13.71      1.38 o 
  -5   0   6       16.96       18.57      0.73 o 
  -4   0   6      202.78      208.58      2.61 o 
  -3   0   6     1705.11     1791.82     16.46 o 
  -2   0   6     2650.59     2588.29     23.34 o 
  -1   0   6      235.12      211.35      2.59 o 
   0   0   6       24.08       26.35      0.83 o 
   1   0   6      195.60      232.91      2.71 o 
   2   0   6       98.28       86.77      1.40 o 
   3   0   6      229.97      228.59      2.75 o 
   4   0   6      500.12      564.10      5.80 o 
   5   0   6        8.46        6.07      0.65 o 
   6   0   6       23.39       24.79      0.95 o 
   7   0   6       20.53       26.07      1.49 o 
   8   0   6       15.28       17.60      1.16 o 
   9   0   6       23.31       22.07      1.33 o 
  10   0   6        2.65        0.75      1.02 o 
  11   0   6        0.00        0.81      1.33 o 
 -11   1   6        5.11        5.32      1.25 o 
 -10   1   6        8.32       10.61      1.17 o 
  -9   1   6        0.00        0.44      0.95 o 
  -8   1   6      200.81      203.45      3.66 o 
  -7   1   6      322.13      327.91      5.83 o 
  -6   1   6      385.10      433.89      5.83 o 
  -5   1   6       68.90       82.30      1.93 o 
  -4   1   6       28.98       23.83      0.74 o 
  -3   1   6        6.84       14.30      0.63 o 
  -2   1   6      908.59      940.54      9.01 o 
  -1   1   6       34.22       25.99      0.82 o 
   0   1   6     1414.04     1494.88     13.81 o 
   1   1   6      139.00      106.28      1.57 o 
   2   1   6      576.12      521.06      5.30 o 
   3   1   6      143.66      114.02      1.70 o 
   4   1   6      526.90      567.07      5.86 o 
   5   1   6        3.03        5.04      0.86 o 
   6   1   6       10.41       11.05      0.75 o 
   7   1   6      133.03      138.73      2.65 o 
   8   1   6        8.50        3.57      0.98 o 
   9   1   6        3.44        2.44      1.55 o 
  10   1   6        8.37        9.21      2.47 o 
 -11   2   6       18.79       21.39      1.80 o 
 -10   2   6        8.98        7.55      1.16 o 
  -9   2   6        2.43        4.07      1.05 o 
  -8   2   6       59.12       63.66      1.99 o 
  -7   2   6       32.87       29.24      1.43 o 
  -6   2   6       17.43       16.33      1.15 o 
  -5   2   6        7.18        5.21      0.98 o 
  -4   2   6      132.06      111.70      2.15 o 
  -3   2   6       65.60       62.24      1.21 o 
  -2   2   6       51.69       39.50      0.97 o 
  -1   2   6     2106.02     2305.54     26.04 o 
   0   2   6       20.48       23.09      0.90 o 
   1   2   6       24.67       21.08      0.79 o 
   2   2   6       28.69       27.37      0.71 o 
   3   2   6      351.84      309.84      3.51 o 
   4   2   6      110.07      101.52      1.67 o 
   5   2   6       50.12       52.25      1.25 o 
   6   2   6       10.68        8.91      0.97 o 
   7   2   6       32.95       31.88      1.39 o 
   8   2   6        5.53        8.19      0.99 o 
   9   2   6        0.25       -0.75      1.13 o 
  10   2   6        2.06        1.95      1.36 o 
 -10   3   6        0.05       -1.35      1.03 o 
  -9   3   6        2.86        3.58      1.15 o 
  -8   3   6        0.47        0.40      1.04 o 
  -7   3   6        8.93       11.84      1.10 o 
  -6   3   6       63.58       66.80      1.91 o 
  -5   3   6      335.39      337.07      4.85 o 
  -4   3   6     1041.41     1084.72     10.48 o 
  -3   3   6       74.21       81.69      1.49 o 
  -2   3   6        0.75        0.63      0.59 o 
  -1   3   6       13.51        9.43      0.56 o 
   0   3   6        9.39        9.24      0.72 o 
   1   3   6      125.54      109.97      2.11 o 
   2   3   6      273.75      246.63      3.66 o 
   3   3   6      174.35      163.76      2.86 o 
   4   3   6       12.24       10.50      1.21 o 
   5   3   6        0.27        0.57      0.90 o 
   6   3   6      224.50      236.46      4.72 o 
   7   3   6        6.28        4.34      0.95 o 
   8   3   6        0.18       -1.40      0.94 o 
   9   3   6       24.70       24.18      1.85 o 
  10   3   6        6.75       10.42      1.66 o 
 -10   4   6       22.51       18.51      2.34 o 
  -9   4   6       96.10       95.01      2.63 o 
  -8   4   6       14.01       19.39      1.42 o 
  -7   4   6       89.63       91.55      2.34 o 
  -6   4   6      102.52      101.14      2.40 o 
  -5   4   6       37.82       37.84      1.51 o 
  -4   4   6       45.34       45.51      1.58 o 
  -3   4   6      469.09      469.37      5.14 o 
  -2   4   6       10.18       13.01      0.77 o 
  -1   4   6      205.01      182.33      2.45 o 
   0   4   6       19.25       13.66      0.93 o 
   1   4   6      103.54      113.39      2.28 o 
   2   4   6       36.91       31.85      1.91 o 
   3   4   6        4.94        2.30      0.84 o 
   4   4   6       36.78       39.63      2.24 o 
   5   4   6      246.99      254.42      4.14 o 
   6   4   6       10.36       11.97      1.64 o 
   7   4   6        4.96       10.18      1.11 o 
   8   4   6        1.58        2.56      1.04 o 
   9   4   6        9.12        9.08      1.27 o 
 -10   5   6        0.01       -0.76      1.05 o 
  -9   5   6        0.37        1.66      1.14 o 
  -8   5   6       14.91       11.48      1.36 o 
  -7   5   6        2.13        2.67      1.03 o 
  -6   5   6       12.04        8.47      1.09 o 
  -5   5   6        5.99        5.70      1.00 o 
  -4   5   6       17.00       17.12      1.10 o 
  -3   5   6        1.58        1.91      0.72 o 
  -2   5   6        8.47       12.04      0.81 o 
  -1   5   6        9.07       14.73      1.14 o 
   0   5   6        1.02        0.91      0.91 o 
   1   5   6       25.66       31.82      1.34 o 
   2   5   6        0.24       -1.17      0.78 o 
   3   5   6       29.42       27.94      1.35 o 
   4   5   6      123.03      118.39      3.55 o 
   5   5   6       10.71       10.78      1.13 o 
   6   5   6       39.45       43.88      1.77 o 
   7   5   6        3.80        4.86      1.15 o 
   8   5   6        4.96        6.42      1.17 o 
   9   5   6        4.03        3.74      1.14 o 
  -9   6   6        0.19        0.86      1.12 o 
  -8   6   6        1.61        3.09      1.20 o 
  -7   6   6        0.46       -0.71      1.03 o 
  -6   6   6        0.58        2.17      1.02 o 
  -5   6   6      121.76      118.79      2.66 o 
  -4   6   6        0.00       -0.63      0.81 o 
  -3   6   6        9.56       15.69      1.08 o 
  -2   6   6        5.43        5.33      1.09 o 
  -1   6   6      356.60      319.88     11.13 o 
   0   6   6       19.58       17.14      2.11 o 
   1   6   6      102.13      102.00      2.41 o 
   2   6   6       25.28       30.07      1.44 o 
   3   6   6       11.35       12.33      1.98 o 
   4   6   6       75.45       71.78      2.10 o 
   5   6   6       14.45       16.04      1.60 o 
   6   6   6       15.74       14.96      1.25 o 
   7   6   6        2.24        4.54      1.10 o 
   8   6   6        0.04        0.55      1.44 o 
  -8   7   6        1.28       -0.35      1.10 o 
  -7   7   6        8.61       11.48      1.33 o 
  -6   7   6       55.05       63.67      2.11 o 
  -5   7   6       10.72       10.54      1.66 o 
  -4   7   6       38.49       28.19      2.01 o 
  -3   7   6       54.73       52.50      2.35 o 
  -2   7   6       10.12        9.72      1.10 o 
  -1   7   6      200.01      181.21      3.45 o 
   0   7   6        7.33       13.30      3.91 o 
   1   7   6       21.96       24.11      1.49 o 
   2   7   6       21.38       20.88      1.38 o 
   3   7   6        0.25       -0.74      0.89 o 
   4   7   6        5.14        4.79      1.03 o 
   5   7   6       15.74       16.44      1.36 o 
   6   7   6       59.73       52.79      2.05 o 
   7   7   6       22.70       30.59      2.20 o 
  -7   8   6        0.39        1.16      1.44 o 
  -6   8   6        2.07        6.05      1.61 o 
  -5   8   6        0.24       -0.37      1.46 o 
  -4   8   6       47.29       56.04      2.69 o 
  -3   8   6        0.22       -1.86      1.24 o 
  -2   8   6       28.46       27.93      1.70 o 
  -1   8   6       23.98       21.25      1.45 o 
   0   8   6       18.65       18.19      2.77 o 
   1   8   6       30.85       29.54      2.14 o 
   2   8   6        0.74        0.85      1.39 o 
   3   8   6        7.96        8.75      1.23 o 
   4   8   6        2.43        1.68      1.60 o 
   5   8   6       12.54       13.79      1.35 o 
   6   8   6        3.89        6.88      1.60 o 
  -6   9   6        0.73       -2.02      1.34 o 
  -5   9   6        0.11       -0.18      1.50 o 
  -4   9   6        4.57        8.11      1.79 o 
  -3   9   6       65.48       76.59      3.16 o 
  -2   9   6       82.75       91.59      3.29 o 
  -1   9   6        5.71        6.71      1.52 o 
   0   9   6        4.61        5.64      1.21 o 
   1   9   6       56.58       63.41      4.73 o 
   2   9   6       11.88       16.63      1.48 o 
   3   9   6       25.65       30.09      1.77 o 
   4   9   6        5.79        3.78      1.51 o 
   5   9   6        1.59        3.11      1.47 o 
  -4  10   6        6.79       11.33      3.33 o 
  -3  10   6        1.92        2.57      1.76 o 
  -2  10   6       10.17       14.98      2.43 o 
  -1  10   6       11.54       12.86      1.40 o 
   0  10   6       23.38       29.28      1.75 o 
   1  10   6        0.45        0.95      1.09 o 
   2  10   6        0.57        1.60      1.18 o 
   3  10   6        0.72        0.34      1.41 o 
  -1 -12   7        2.39        3.23      1.51 o 
   0 -12   7        0.02        0.08      1.44 o 
   1 -12   7       12.81       20.44      2.18 o 
  -4 -11   7        3.52        3.57      1.19 o 
  -3 -11   7        2.35        2.25      1.12 o 
  -2 -11   7        0.85        0.16      1.39 o 
  -1 -11   7        3.68        5.60      1.54 o 
   0 -11   7        0.18       -0.04      1.37 o 
   1 -11   7        7.76        5.05      2.27 o 
   2 -11   7       24.11       29.85      2.18 o 
   3 -11   7        0.31        0.63      1.72 o 
   4 -11   7        0.55       -0.06      1.30 o 
  -6 -10   7       25.26       27.34      1.76 o 
  -5 -10   7       13.02       11.46      1.61 o 
  -4 -10   7        0.65        2.38      1.20 o 
  -3 -10   7        1.77        2.25      1.20 o 
  -2 -10   7        2.68        1.07      1.07 o 
  -1 -10   7        0.46       -0.52      1.33 o 
   0 -10   7        0.62       -1.57      2.14 o 
   1 -10   7        5.78        2.44      1.49 o 
   2 -10   7        7.52       10.09      1.59 o 
   3 -10   7        7.47        4.91      1.34 o 
   4 -10   7        5.94        5.16      1.10 o 
   5 -10   7        4.00        4.82      1.15 o 
   6 -10   7        4.02        5.46      1.24 o 
  -7  -9   7       45.03       44.48      2.12 o 
  -6  -9   7       57.46       68.66      2.40 o 
  -5  -9   7        1.70        1.15      1.09 o 
  -4  -9   7       96.49       98.39      2.73 o 
  -3  -9   7      165.26      189.49      5.11 o 
  -2  -9   7       68.01       72.10      4.63 o 
  -1  -9   7       52.65       57.93      1.97 o 
   0  -9   7       12.23       13.48      1.72 o 
   1  -9   7        2.08        3.01      1.94 o 
   2  -9   7        5.18        2.58      1.23 o 
   3  -9   7       13.04       11.49      1.18 o 
   4  -9   7       76.42       77.31      2.64 o 
   5  -9   7        4.92        3.11      0.99 o 
   6  -9   7        2.40        3.08      1.11 o 
   7  -9   7        0.88        1.60      1.21 o 
  -8  -8   7        0.14        0.23      1.76 o 
  -7  -8   7       17.84       23.07      1.69 o 
  -6  -8   7        9.46       10.26      1.22 o 
  -5  -8   7        2.22        3.15      1.35 o 
  -4  -8   7       76.38       72.67      2.22 o 
  -3  -8   7       55.39       57.48      6.01 o 
  -2  -8   7       48.70       49.36      1.90 o 
  -1  -8   7       81.23       81.99      2.28 o 
   0  -8   7        1.13       -2.29      2.53 o 
   1  -8   7       11.99        8.93      1.49 o 
   2  -8   7      175.66      172.32      3.28 o 
   3  -8   7       12.49       12.80      1.17 o 
   4  -8   7        3.49        3.06      0.98 o 
   5  -8   7       19.06       26.23      1.47 o 
   6  -8   7        4.16        6.15      1.16 o 
   7  -8   7        6.77        8.78      1.31 o 
   8  -8   7        4.54        5.15      1.59 o 
  -9  -7   7        0.01        2.78      1.43 o 
  -8  -7   7        2.87        5.40      1.15 o 
  -7  -7   7        2.68        3.62      1.04 o 
  -6  -7   7       32.62       36.37      1.69 o 
  -5  -7   7        5.58        5.99      1.05 o 
  -4  -7   7       11.03        8.53      1.05 o 
  -3  -7   7       44.87       45.09      1.69 o 
  -2  -7   7      357.21      363.37      7.14 o 
  -1  -7   7      205.74      216.42      3.78 o 
   0  -7   7       25.34       19.66      0.99 o 
   1  -7   7        0.95        1.99      0.97 o 
   2  -7   7       46.12       43.40      1.62 o 
   3  -7   7       67.78       67.11      2.01 o 
   4  -7   7        3.86        1.90      0.93 o 
   5  -7   7        8.94        7.40      1.03 o 
   6  -7   7        1.98        2.40      1.03 o 
   7  -7   7        9.19       10.10      1.31 o 
   8  -7   7        3.01        0.28      1.12 o 
  -9  -6   7        0.16        1.41      1.40 o 
  -8  -6   7        0.85       -0.85      0.95 o 
  -7  -6   7       25.83       25.45      1.50 o 
  -6  -6   7        9.07        9.38      1.10 o 
  -5  -6   7       20.02       19.56      1.24 o 
  -4  -6   7        6.81        3.89      0.86 o 
  -3  -6   7        1.08        2.94      0.85 o 
  -2  -6   7       53.96       46.86      1.52 o 
  -1  -6   7      164.19      169.53      2.44 o 
   0  -6   7       46.40       46.90      1.21 o 
   1  -6   7       18.43       18.20      1.11 o 
   2  -6   7      193.66      204.87      3.47 o 
   3  -6   7        3.14        2.01      0.92 o 
   4  -6   7       48.08       50.77      1.76 o 
   5  -6   7        0.83        0.85      0.88 o 
   6  -6   7       17.41       18.30      1.28 o 
   7  -6   7        0.20        0.46      0.98 o 
   8  -6   7        3.00        3.77      1.26 o 
   9  -6   7        1.91        1.41      1.11 o 
 -10  -5   7       17.58       12.51      1.77 o 
  -9  -5   7        2.09        3.03      1.33 o 
  -8  -5   7       79.03       84.50      3.15 o 
  -7  -5   7        1.53       -1.24      0.99 o 
  -6  -5   7       31.56       34.90      1.52 o 
  -5  -5   7       99.24       74.87      6.87 o 
  -4  -5   7       77.30       63.99      3.01 o 
  -3  -5   7        7.14        6.04      0.83 o 
  -2  -5   7       30.81       24.46      0.89 o 
  -1  -5   7      134.85      148.93      2.19 o 
   0  -5   7      100.68       97.03      1.68 o 
   1  -5   7      288.48      299.40      3.53 o 
   2  -5   7       21.56       25.53      1.22 o 
   3  -5   7        0.00       -0.02      0.76 o 
   4  -5   7        1.26        2.46      0.95 o 
   5  -5   7      324.65      335.93      5.08 o 
   6  -5   7       67.93       77.32      2.20 o 
   7  -5   7      126.51      140.80      3.03 o 
   8  -5   7        2.29        1.23      1.12 o 
   9  -5   7        0.56        2.59      1.21 o 
 -10  -4   7       20.25       16.67      1.88 o 
  -9  -4   7       24.56       25.94      1.94 o 
  -8  -4   7      105.23      101.80      3.41 o 
  -7  -4   7        2.49        1.32      0.92 o 
  -6  -4   7        2.06        2.20      0.84 o 
  -5  -4   7        5.03        1.98      0.79 o 
  -4  -4   7      458.68      485.27      6.35 o 
  -3  -4   7      732.56      695.00     10.76 o 
  -2  -4   7      379.00      383.25      6.01 o 
  -1  -4   7       46.81       51.70      1.17 o 
   0  -4   7       45.38       44.27      1.06 o 
   1  -4   7       12.40       11.47      1.08 o 
   2  -4   7        2.02        4.34      0.83 o 
   3  -4   7      267.27      269.42      4.07 o 
   4  -4   7        7.14        9.15      2.53 o 
   5  -4   7        5.36        5.99      1.03 o 
   6  -4   7       14.09        9.86      1.84 o 
   7  -4   7       40.78       49.49      1.83 o 
   8  -4   7        2.49        1.41      1.07 o 
   9  -4   7        0.14       -0.55      1.22 o 
  10  -4   7        0.01        0.78      2.00 o 
 -11  -3   7       11.35       14.78      1.84 o 
 -10  -3   7        6.46        6.63      1.65 o 
  -9  -3   7        0.59       -0.45      1.19 o 
  -8  -3   7       13.78       13.37      1.65 o 
  -7  -3   7        0.45        0.79      1.08 o 
  -6  -3   7       30.48       24.97      1.19 o 
  -5  -3   7        5.52        5.75      0.78 o 
  -4  -3   7      903.19      953.59     13.16 o 
  -3  -3   7      322.73      310.61      3.65 o 
  -2  -3   7      692.12      692.07      6.99 o 
  -1  -3   7      217.13      264.26      3.18 o 
   0  -3   7       50.14       50.04      1.10 o 
   1  -3   7        1.86        0.72      0.56 o 
   2  -3   7        2.52        2.07      0.42 o 
   3  -3   7       33.57       29.54      1.21 o 
   4  -3   7        3.51        4.43      0.94 o 
   5  -3   7        4.29        2.55      1.02 o 
   6  -3   7      226.83      223.77      3.75 o 
   7  -3   7      122.99      134.88      2.83 o 
   8  -3   7        0.68        1.09      0.99 o 
   9  -3   7       11.14       14.75      1.30 o 
  10  -3   7        0.08        1.07      1.13 o 
 -11  -2   7       23.24       26.09      2.13 o 
 -10  -2   7        8.12        8.09      2.20 o 
  -9  -2   7       18.20       20.20      1.82 o 
  -8  -2   7        8.58        8.61      1.43 o 
  -7  -2   7       14.12       15.29      1.43 o 
  -6  -2   7       98.34       98.41      3.40 o 
  -5  -2   7       67.17       70.44      1.45 o 
  -4  -2   7       18.96       24.75      1.03 o 
  -3  -2   7       91.75       89.61      3.64 o 
  -2  -2   7      417.46      405.23      4.47 o 
  -1  -2   7      233.74      202.70      2.61 o 
   0  -2   7       40.77       37.22      1.24 o 
   1  -2   7        7.19       13.36      0.65 o 
   2  -2   7       48.78       48.66      2.31 o 
   3  -2   7        2.28        1.86      0.46 o 
   4  -2   7        1.76        1.90      0.85 o 
   5  -2   7      552.61      560.13      7.12 o 
   6  -2   7        0.72        0.15      1.88 o 
   7  -2   7        1.03       -0.09      1.15 o 
   8  -2   7       24.20       18.50      1.25 o 
   9  -2   7        3.34        3.10      1.18 o 
  10  -2   7       10.68       11.79      1.29 o 
 -11  -1   7        7.92        9.25      1.63 o 
 -10  -1   7        2.30        2.13      1.34 o 
  -9  -1   7        3.18        4.58      1.34 o 
  -8  -1   7      215.88      228.56      3.92 o 
  -7  -1   7       44.67       53.31      1.98 o 
  -6  -1   7        1.31        1.96      1.10 o 
  -5  -1   7        0.01       -0.80      0.53 o 
  -4  -1   7        7.84        9.24      0.66 o 
  -3  -1   7      215.03      191.84      2.56 o 
  -2  -1   7     2728.85     2826.18     25.53 o 
  -1  -1   7      512.85      478.67      5.07 o 
   0  -1   7      311.28      314.03      4.10 o 
   1  -1   7       90.53      104.60      1.64 o 
   2  -1   7       57.97       36.60      0.93 o 
   3  -1   7      135.22      115.67      1.76 o 
   4  -1   7       82.90       72.68      1.39 o 
   5  -1   7        2.60        1.26      0.90 o 
   6  -1   7       64.92       61.82      2.10 o 
   7  -1   7        1.35        0.81      0.99 o 
   8  -1   7        0.36       -0.84      0.81 o 
   9  -1   7        1.03        0.27      0.97 o 
  10  -1   7        1.50        1.00      1.07 o 
 -11   0   7       17.54       21.56      1.97 o 
 -10   0   7        0.28        0.96      1.02 o 
  -9   0   7       17.52       14.53      1.23 o 
  -8   0   7        5.48        4.58      1.06 o 
  -7   0   7        5.80        7.92      1.25 o 
  -6   0   7       80.28       71.06      2.01 o 
  -5   0   7      371.19      340.80      3.94 o 
  -4   0   7      190.83      174.84      2.41 o 
  -3   0   7      317.13      331.08      3.81 o 
  -2   0   7      205.64      220.08      2.79 o 
  -1   0   7     1363.69     1368.12     12.84 o 
   0   0   7      753.26      791.02      9.02 o 
   1   0   7      789.70      759.93      7.47 o 
   2   0   7      112.61       85.21      1.66 o 
   3   0   7        2.35        0.13      0.56 o 
   4   0   7      170.58      159.05      2.26 o 
   5   0   7       23.95       18.66      0.85 o 
   6   0   7        0.35        1.60      0.78 o 
   7   0   7       49.94       63.98      1.85 o 
   8   0   7       41.38       43.52      1.62 o 
   9   0   7        1.56       -0.31      1.20 o 
  10   0   7        0.21       -1.30      1.99 o 
 -11   1   7       17.39       21.02      1.99 o 
 -10   1   7        3.09        1.23      1.00 o 
  -9   1   7        0.00       -0.21      1.12 o 
  -8   1   7        3.63        1.00      1.65 o 
  -7   1   7       19.52       19.59      1.34 o 
  -6   1   7      921.84      946.86     13.77 o 
  -5   1   7        4.13        4.15      0.93 o 
  -4   1   7        0.06        0.58      0.49 o 
  -3   1   7       96.22       97.67      1.63 o 
  -2   1   7      565.43      564.33      5.84 o 
  -1   1   7        0.37        1.05      0.66 o 
   0   1   7       22.33       29.70      2.13 o 
   1   1   7      267.41      236.29      2.87 o 
   2   1   7      427.48      431.51      4.63 o 
   3   1   7       53.17       51.40      1.87 o 
   4   1   7       36.92       34.67      1.11 o 
   5   1   7      110.87      109.49      2.78 o 
   6   1   7       25.26       24.39      0.99 o 
   7   1   7        0.12       -1.52      1.01 o 
   8   1   7        3.43        3.84      1.50 o 
   9   1   7        1.48        1.71      1.30 o 
  10   1   7        0.00       -1.06      1.33 o 
 -10   2   7       11.97       12.60      1.94 o 
  -9   2   7        4.46        6.06      1.12 o 
  -8   2   7        0.71        1.16      0.96 o 
  -7   2   7       13.54       15.35      1.49 o 
  -6   2   7        0.40        0.09      0.90 o 
  -5   2   7       66.20       77.33      2.93 o 
  -4   2   7      171.13      149.72      2.20 o 
  -3   2   7       39.80       30.01      0.93 o 
  -2   2   7      130.98      124.38      1.91 o 
  -1   2   7       41.42       45.22      1.08 o 
   0   2   7        1.98        2.66      0.49 o 
   1   2   7      169.77      154.86      2.22 o 
   2   2   7        9.87        8.43      0.87 o 
   3   2   7      399.58      387.85      5.22 o 
   4   2   7      171.89      175.67      3.02 o 
   5   2   7       29.16       31.31      1.98 o 
   6   2   7      193.74      184.54      3.31 o 
   7   2   7        9.84       10.47      1.06 o 
   8   2   7       19.13       22.84      1.77 o 
   9   2   7        2.62        1.80      1.27 o 
  10   2   7        0.31        0.37      1.36 o 
 -10   3   7        2.10       -0.56      1.11 o 
  -9   3   7        3.14        4.80      1.19 o 
  -8   3   7       41.43       33.52      1.63 o 
  -7   3   7       11.06        7.89      1.05 o 
  -6   3   7       35.85       32.96      1.47 o 
  -5   3   7       83.84       80.07      2.06 o 
  -4   3   7      377.80      362.25     11.46 o 
  -3   3   7        9.82        8.96      0.71 o 
  -2   3   7      133.72      138.21      2.12 o 
  -1   3   7       70.35       76.17      1.43 o 
   0   3   7       32.04       26.76      1.12 o 
   1   3   7        3.90       -0.34      0.69 o 
   2   3   7      430.31      408.55      5.48 o 
   3   3   7      250.11      230.80      3.70 o 
   4   3   7        0.72        0.33      0.86 o 
   5   3   7        3.46        2.68      0.84 o 
   6   3   7        0.34        1.46      0.91 o 
   7   3   7        3.15        6.54      1.20 o 
   8   3   7       12.86        8.31      1.43 o 
   9   3   7       12.45       16.59      3.35 o 
 -10   4   7        1.34        3.32      1.18 o 
  -9   4   7       73.29       74.88      2.42 o 
  -8   4   7       14.29       14.64      1.36 o 
  -7   4   7        0.36       -1.12      0.91 o 
  -6   4   7        8.94        9.38      1.07 o 
  -5   4   7       72.18       61.69      1.87 o 
  -4   4   7        9.53        7.44      0.93 o 
  -3   4   7       25.36       17.89      0.89 o 
  -2   4   7        0.13        0.43      0.64 o 
  -1   4   7       70.55       68.79      1.83 o 
   0   4   7      137.33      132.42      2.58 o 
   1   4   7       24.83       22.27      1.17 o 
   2   4   7        4.31        2.19      0.84 o 
   3   4   7       75.99       60.11      1.82 o 
   4   4   7       10.88        6.70      1.25 o 
   5   4   7       20.71       18.17      1.88 o 
   6   4   7       35.57       40.19      1.68 o 
   7   4   7        4.25        8.29      1.11 o 
   8   4   7        8.74        8.30      1.20 o 
   9   4   7        0.00       -1.39      1.30 o 
  -9   5   7        4.10        3.58      1.23 o 
  -8   5   7       25.95       31.64      1.76 o 
  -7   5   7       50.81       53.27      2.55 o 
  -6   5   7       48.37       30.50      1.57 o 
  -5   5   7      259.05      222.68      3.90 o 
  -4   5   7       25.83       26.27      1.28 o 
  -3   5   7        0.19        0.37      0.75 o 
  -2   5   7       37.12       43.00      1.55 o 
  -1   5   7      112.55       92.86      2.75 o 
   0   5   7      135.48      113.50      5.41 o 
   1   5   7      309.22      266.64      7.90 o 
   2   5   7       71.88       71.04      2.00 o 
   3   5   7        0.01       -1.19      0.79 o 
   4   5   7       24.12       22.92      1.37 o 
   5   5   7      129.80      122.95      2.82 o 
   6   5   7        7.93        6.03      1.60 o 
   7   5   7       13.49       12.99      1.27 o 
   8   5   7        1.19        2.87      1.09 o 
  -8   6   7        5.06        5.28      1.21 o 
  -7   6   7        9.15       10.79      1.35 o 
  -6   6   7        1.70        4.18      1.39 o 
  -5   6   7       10.91        8.45      1.48 o 
  -4   6   7      116.11      100.01      3.21 o 
  -3   6   7      129.34      111.02      5.63 o 
  -2   6   7       56.92       49.21      1.70 o 
  -1   6   7       55.38       46.10      1.75 o 
   0   6   7       41.14       40.95      1.71 o 
   1   6   7      749.03      793.76     13.21 o 
   2   6   7        6.19        4.91      1.11 o 
   3   6   7       56.34       56.41      1.91 o 
   4   6   7        0.00       -1.30      0.89 o 
   5   6   7        1.41        0.39      0.94 o 
   6   6   7        4.71        3.87      1.12 o 
   7   6   7        1.05        4.38      1.81 o 
   8   6   7        0.94        2.60      1.12 o 
  -8   7   7       11.80       11.28      1.91 o 
  -7   7   7        0.83        0.97      1.41 o 
  -6   7   7       24.43       27.43      2.22 o 
  -5   7   7        7.43        4.27      1.64 o 
  -4   7   7       22.90       21.17      1.85 o 
  -3   7   7       50.13       45.04      2.33 o 
  -2   7   7        1.30        1.72      0.90 o 
  -1   7   7        4.44        2.21      1.06 o 
   0   7   7      162.89      162.16      3.69 o 
   1   7   7       31.47       32.58      2.16 o 
   2   7   7      121.37      120.11      2.87 o 
   3   7   7        9.68        9.49      1.19 o 
   4   7   7        2.09        0.34      1.70 o 
   5   7   7        0.10       -2.00      1.34 o 
   6   7   7        3.44        3.75      1.14 o 
   7   7   7        1.61        0.95      1.10 o 
  -6   8   7        7.75        8.79      1.69 o 
  -5   8   7        0.72       -0.15      1.50 o 
  -4   8   7       15.67       17.28      2.05 o 
  -3   8   7       68.84       78.85      3.13 o 
  -2   8   7      130.74      151.37      4.25 o 
  -1   8   7       15.50       11.78      1.30 o 
   0   8   7       37.05       38.94      1.80 o 
   1   8   7       51.43       50.12      1.99 o 
   2   8   7       27.71       32.44      1.72 o 
   3   8   7       18.71       25.22      3.10 o 
   4   8   7        2.86       -0.13      1.25 o 
   5   8   7        1.54        5.30      1.20 o 
   6   8   7        0.06       -1.24      2.10 o 
  -5   9   7       20.99       24.51      2.26 o 
  -4   9   7        2.43        0.77      1.70 o 
  -3   9   7        1.79        5.25      1.91 o 
  -2   9   7        6.20        7.19      1.69 o 
  -1   9   7       18.96       21.05      1.53 o 
   0   9   7        3.42        3.73      1.52 o 
   1   9   7       19.16       21.63      1.59 o 
   2   9   7       30.45       34.48      2.47 o 
   3   9   7       10.53       17.11      1.73 o 
   4   9   7       15.07       20.70      2.00 o 
  -2  10   7        5.26        5.72      1.61 o 
  -1  10   7        0.05        1.14      1.63 o 
   0  10   7        0.26        0.67      1.17 o 
   1  10   7        0.89        0.62      1.08 o 
  -4 -11   8       13.29       13.63      1.41 o 
  -3 -11   8        1.65        3.27      1.67 o 
  -2 -11   8        7.72       11.45      2.15 o 
  -1 -11   8        2.15        5.16      1.59 o 
   0 -11   8        5.23        4.73      1.62 o 
   1 -11   8        4.37        3.05      1.61 o 
   2 -11   8        1.51        3.26      2.06 o 
   3 -11   8        0.48       -0.06      1.40 o 
  -6 -10   8       33.48       29.93      1.80 o 
  -5 -10   8       14.66       16.30      1.75 o 
  -4 -10   8        5.90        5.96      1.26 o 
  -3 -10   8        9.30       17.72      1.53 o 
  -2 -10   8       12.40       14.08      1.88 o 
  -1 -10   8       92.03      105.47      3.70 o 
   0 -10   8        4.67        4.60      3.16 o 
   1 -10   8        0.01       -1.45      1.35 o 
   2 -10   8        7.35       10.66      1.67 o 
   3 -10   8        3.20        2.51      2.62 o 
   4 -10   8       10.11       10.58      1.63 o 
   5 -10   8        0.12        0.77      1.06 o 
  -7  -9   8       24.84       24.19      1.69 o 
  -6  -9   8        0.21        0.85      1.15 o 
  -5  -9   8        0.89        1.68      1.18 o 
  -4  -9   8       44.70       46.69      2.44 o 
  -3  -9   8      332.63      337.17      7.09 o 
  -2  -9   8        0.75        1.18      1.23 o 
  -1  -9   8       84.12       78.22      3.13 o 
   0  -9   8        3.22        1.06      1.39 o 
   1  -9   8        3.57        4.61      1.43 o 
   2  -9   8       19.27       20.21      1.84 o 
   3  -9   8       13.64       13.05      1.24 o 
   4  -9   8       19.61       19.95      1.41 o 
   5  -9   8        1.31        1.65      1.05 o 
   6  -9   8        5.85        6.16      1.22 o 
  -8  -8   8        1.65        2.10      2.06 o 
  -7  -8   8        0.87       -0.76      1.76 o 
  -6  -8   8        8.90       10.27      1.25 o 
  -5  -8   8       37.74       35.78      1.75 o 
  -4  -8   8       25.34       24.38      1.53 o 
  -3  -8   8        5.62        3.67      2.26 o 
  -2  -8   8      103.07       93.80      2.57 o 
  -1  -8   8      809.25      920.72     11.24 o 
   0  -8   8        0.06       -1.69      1.99 o 
   1  -8   8       14.15       10.47      1.60 o 
   2  -8   8        0.43       -0.08      0.90 o 
   3  -8   8        9.47        6.15      1.09 o 
   4  -8   8        6.92        5.27      1.30 o 
   5  -8   8        7.39        8.28      1.16 o 
   6  -8   8        0.68       -1.04      1.08 o 
   7  -8   8       14.73       15.62      1.44 o 
  -9  -7   8        2.20        0.31      1.40 o 
  -8  -7   8        0.03       -0.44      1.02 o 
  -7  -7   8        4.49        6.13      1.13 o 
  -6  -7   8        2.52        2.66      1.04 o 
  -5  -7   8        0.45       -0.27      0.92 o 
  -4  -7   8       12.76       18.22      1.28 o 
  -3  -7   8        9.36       11.60      1.16 o 
  -2  -7   8       10.24       13.89      1.51 o 
  -1  -7   8      551.08      545.25      7.17 o 
   0  -7   8       30.77       34.96      2.13 o 
   1  -7   8      167.08      152.23      3.02 o 
   2  -7   8      151.14      177.33      4.77 o 
   3  -7   8        5.75        5.10      1.05 o 
   4  -7   8       28.01       28.58      1.48 o 
   5  -7   8       13.54       12.47      1.54 o 
   6  -7   8        6.23        4.39      1.11 o 
   7  -7   8        0.05       -0.68      1.09 o 
   8  -7   8        0.94        2.50      1.15 o 
  -9  -6   8        2.51        0.43      1.38 o 
  -8  -6   8        0.04       -1.63      1.55 o 
  -7  -6   8       35.97       38.22      1.79 o 
  -6  -6   8        1.14        0.07      0.92 o 
  -5  -6   8       87.22       90.97      2.59 o 
  -4  -6   8       48.25       44.04      1.65 o 
  -3  -6   8       41.62       33.20      2.02 o 
  -2  -6   8        8.76        7.90      0.96 o 
  -1  -6   8       13.61       12.23      0.83 o 
   0  -6   8       11.07       10.56      0.99 o 
   1  -6   8      387.57      359.43      6.36 o 
   2  -6   8      380.59      399.00      5.68 o 
   3  -6   8        0.45        1.16      1.01 o 
   4  -6   8       53.51       51.83      1.82 o 
   5  -6   8        0.97        0.84      1.06 o 
   6  -6   8        0.01        1.53      1.01 o 
   7  -6   8       10.98       12.25      1.33 o 
   8  -6   8        4.79        8.04      1.63 o 
   9  -6   8        0.34       -2.87      1.91 o 
 -10  -5   8       15.31       14.78      1.88 o 
  -9  -5   8       14.92       12.88      1.75 o 
  -8  -5   8        8.12        8.40      1.54 o 
  -7  -5   8        0.14       -0.63      0.96 o 
  -6  -5   8       65.74       60.44      2.08 o 
  -5  -5   8       17.93       18.32      1.19 o 
  -4  -5   8       27.06       30.57      1.33 o 
  -3  -5   8      119.95      128.05      5.94 o 
  -2  -5   8        6.49        6.36      0.70 o 
  -1  -5   8       43.50       50.52      1.25 o 
   0  -5   8        1.01        0.82      0.59 o 
   1  -5   8      383.74      386.44      5.39 o 
   2  -5   8      104.19       95.47      2.25 o 
   3  -5   8      124.71      103.25      2.80 o 
   4  -5   8      473.14      503.37     12.03 o 
   5  -5   8       26.93       29.31      2.08 o 
   6  -5   8        1.34        0.91      1.06 o 
   7  -5   8        0.48        1.64      1.19 o 
   8  -5   8        8.27        7.05      1.22 o 
   9  -5   8        0.08       -0.06      1.07 o 
 -10  -4   8        7.06        6.56      2.55 o 
  -9  -4   8       10.63        9.85      1.62 o 
  -8  -4   8        3.08        3.97      1.42 o 
  -7  -4   8        3.06        1.23      3.34 o 
  -6  -4   8        0.10       -0.65      0.97 o 
  -5  -4   8        6.87        4.58      1.20 o 
  -4  -4   8       49.15       51.82      1.66 o 
  -3  -4   8       43.36       41.68      1.15 o 
  -2  -4   8       82.69       69.52      1.47 o 
  -1  -4   8       30.74       30.00      1.14 o 
   0  -4   8      190.00      200.74      2.69 o 
   1  -4   8       24.81       21.85      0.80 o 
   2  -4   8       26.17       26.60      1.40 o 
   3  -4   8       70.89       67.86      1.93 o 
   4  -4   8      968.76      949.95     18.73 o 
   5  -4   8      355.96      360.80      5.39 o 
   6  -4   8      148.17      163.38      3.99 o 
   7  -4   8       22.20       25.92      1.56 o 
   8  -4   8        0.31        0.97      1.11 o 
   9  -4   8        2.69        2.38      1.19 o 
 -10  -3   8       35.18       44.50      2.59 o 
  -9  -3   8       11.48       15.35      1.81 o 
  -8  -3   8        9.67       12.12      1.62 o 
  -7  -3   8        0.13       -0.42      1.11 o 
  -6  -3   8        9.54       11.04      1.00 o 
  -5  -3   8        2.85        2.99      0.94 o 
  -4  -3   8      170.01      152.79      2.34 o 
  -3  -3   8       95.57       95.36      1.74 o 
  -2  -3   8      193.96      207.94      2.80 o 
  -1  -3   8        7.16        5.33      0.65 o 
   0  -3   8        7.23        7.90      0.65 o 
   1  -3   8        0.18        0.47      0.83 o 
   2  -3   8        3.62        5.15      2.49 o 
   3  -3   8      188.58      185.48      3.21 o 
   4  -3   8       12.51       11.51      1.65 o 
   5  -3   8      527.37      494.77      8.11 o 
   6  -3   8      269.00      282.14      4.93 o 
   7  -3   8      150.29      133.12      2.91 o 
   8  -3   8        1.08       -0.80      1.06 o 
   9  -3   8       24.87       28.93      1.64 o 
 -10  -2   8        3.76        6.52      1.56 o 
  -9  -2   8        4.74        4.14      1.51 o 
  -8  -2   8       68.77       71.15      2.82 o 
  -7  -2   8       92.22       97.11      3.13 o 
  -6  -2   8      109.57      102.25      2.29 o 
  -5  -2   8       22.19       18.63      0.89 o 
  -4  -2   8        0.60       -0.44      0.60 o 
  -3  -2   8       13.51       14.49      0.80 o 
  -2  -2   8      119.84      101.57      1.79 o 
  -1  -2   8        1.70       -0.49      0.57 o 
   0  -2   8      104.43      100.36      1.69 o 
   1  -2   8      399.50      389.38      4.33 o 
   2  -2   8        0.43        0.68      0.79 o 
   3  -2   8       18.06       17.34      1.07 o 
   4  -2   8       45.55       39.31      2.94 o 
   5  -2   8      291.33      288.51      4.43 o 
   6  -2   8        9.93       13.69      1.23 o 
   7  -2   8        0.97       -1.27      0.85 o 
   8  -2   8       45.60       45.44      1.79 o 
   9  -2   8       66.82       82.86      2.47 o 
  10  -2   8        0.05        0.58      1.08 o 
 -10  -1   8       10.21       12.77      1.73 o 
  -9  -1   8       80.74       80.99      3.10 o 
  -8  -1   8       28.02       25.14      1.49 o 
  -7  -1   8       17.98       16.33      1.29 o 
  -6  -1   8        0.29       -1.82      1.21 o 
  -5  -1   8       33.97       29.28      1.06 o 
  -4  -1   8       35.25       20.07      0.86 o 
  -3  -1   8       24.52       18.96      1.47 o 
  -2  -1   8        5.62        6.60      0.69 o 
  -1  -1   8        1.02        1.39      0.63 o 
   0  -1   8      267.83      277.79      3.37 o 
   1  -1   8       43.07       56.52      1.28 o 
   2  -1   8       99.00       91.07      1.63 o 
   3  -1   8      139.93      128.75      2.00 o 
   4  -1   8        0.03       -1.27      0.84 o 
   5  -1   8       69.31       65.55      2.81 o 
   6  -1   8       13.00       11.05      1.06 o 
   7  -1   8        2.26        4.26      0.95 o 
   8  -1   8        3.99        4.22      0.99 o 
   9  -1   8        9.45       10.12      1.26 o 
  10  -1   8        2.47        2.56      1.47 o 
 -10   0   8        4.68        9.61      1.61 o 
  -9   0   8        0.08        1.76      1.37 o 
  -8   0   8        4.43        4.51      1.35 o 
  -7   0   8       97.00       94.25      2.41 o 
  -6   0   8      571.43      544.44     20.27 o 
  -5   0   8     1021.74      942.11     28.93 o 
  -4   0   8        1.67        2.78      0.64 o 
  -3   0   8      325.54      321.13      3.86 o 
  -2   0   8      187.74      182.81      2.54 o 
  -1   0   8      300.10      321.83      4.44 o 
   0   0   8       27.17       28.14      0.97 o 
   1   0   8      719.85      675.33      6.86 o 
   2   0   8      600.98      591.33      6.15 o 
   3   0   8      421.57      430.23      4.76 o 
   4   0   8       92.58       81.11      1.58 o 
   5   0   8        4.73        3.92      0.82 o 
   6   0   8        8.99        7.11      0.91 o 
   7   0   8        5.36        2.74      1.08 o 
   8   0   8       32.45       32.35      1.97 o 
   9   0   8       11.79       11.58      2.65 o 
  10   0   8        1.61        0.50      1.45 o 
 -10   1   8        1.50        1.72      1.09 o 
  -9   1   8        7.16        8.11      1.23 o 
  -8   1   8        5.32        5.37      1.04 o 
  -7   1   8       10.37       15.27      1.24 o 
  -6   1   8      189.99      151.67      3.01 o 
  -5   1   8       17.03       23.67      1.70 o 
  -4   1   8       77.25       67.38      1.45 o 
  -3   1   8      385.02      366.35      4.26 o 
  -2   1   8      535.95      545.91      5.80 o 
  -1   1   8      419.00      381.57      4.34 o 
   0   1   8      548.77      551.97      6.78 o 
   1   1   8       28.24       24.06      0.92 o 
   2   1   8      187.64      186.68      2.54 o 
   3   1   8       21.81       21.89      0.92 o 
   4   1   8      128.49      121.02      3.51 o 
   5   1   8       27.86       33.71      1.32 o 
   6   1   8       24.20       22.79      1.65 o 
   7   1   8        0.22       -0.73      1.56 o 
   8   1   8        1.41        1.16      1.31 o 
   9   1   8        0.10       -1.92      1.28 o 
 -10   2   8        3.51        4.43      1.21 o 
  -9   2   8        1.05        0.76      1.07 o 
  -8   2   8       31.09       32.41      1.61 o 
  -7   2   8        7.91        9.72      1.09 o 
  -6   2   8        2.98        1.69      0.91 o 
  -5   2   8       15.33       15.40      1.50 o 
  -4   2   8       33.81       34.39      1.94 o 
  -3   2   8       34.73       34.15      1.38 o 
  -2   2   8       27.97       25.42      1.01 o 
  -1   2   8      551.81      531.90      5.70 o 
   0   2   8        4.77        4.85      0.64 o 
   1   2   8      191.54      187.98      3.15 o 
   2   2   8        3.94        4.85      0.94 o 
   3   2   8      139.67      151.06      2.85 o 
   4   2   8      186.40      173.52      5.08 o 
   5   2   8        2.12        0.01      0.78 o 
   6   2   8       10.20       12.12      1.11 o 
   7   2   8       17.91       17.67      3.29 o 
   8   2   8        1.10        0.46      1.57 o 
   9   2   8        1.26        1.83      1.37 o 
 -10   3   8       10.38       11.08      1.35 o 
  -9   3   8        0.89        1.41      1.15 o 
  -8   3   8        2.13        0.67      1.06 o 
  -7   3   8        0.21       -0.38      0.91 o 
  -6   3   8        0.01        0.17      0.89 o 
  -5   3   8       43.64       59.25      1.85 o 
  -4   3   8       57.95       53.88      2.47 o 
  -3   3   8        0.02        1.43      0.77 o 
  -2   3   8      220.91      223.00      3.01 o 
  -1   3   8      542.14      536.16      6.80 o 
   0   3   8       58.95       55.51      1.68 o 
   1   3   8      227.56      222.86      3.64 o 
   2   3   8       50.85       48.33      1.61 o 
   3   3   8       85.21       88.57      2.16 o 
   4   3   8       16.70       21.67      1.26 o 
   5   3   8       39.22       37.17      1.53 o 
   6   3   8        0.71        1.30      0.91 o 
   7   3   8        0.52        3.00      0.97 o 
   8   3   8       24.68       34.26      2.77 o 
   9   3   8        0.45        0.83      1.37 o 
  -9   4   8        6.89       14.67      1.43 o 
  -8   4   8        2.92        2.98      1.19 o 
  -7   4   8       14.31       13.43      1.32 o 
  -6   4   8       22.93       13.43      1.25 o 
  -5   4   8        5.81        4.76      0.98 o 
  -4   4   8        8.36       13.53      1.22 o 
  -3   4   8        1.77       -0.21      0.67 o 
  -2   4   8        7.27        5.93      0.96 o 
  -1   4   8      172.65      168.51      5.02 o 
   0   4   8      545.66      535.60      8.44 o 
   1   4   8      152.89      145.98      2.90 o 
   2   4   8        3.80        3.57      1.30 o 
   3   4   8        8.86        6.78      0.92 o 
   4   4   8        0.61        0.30      0.83 o 
   5   4   8       52.18       55.21      1.89 o 
   6   4   8       35.26       32.57      1.61 o 
   7   4   8        0.08        0.75      1.01 o 
   8   4   8       10.10       13.02      1.71 o 
  -9   5   8       33.09       37.32      1.89 o 
  -8   5   8       19.58       20.11      1.76 o 
  -7   5   8        1.40       -0.36      1.07 o 
  -6   5   8        3.61        3.98      1.12 o 
  -5   5   8        5.91        7.80      1.52 o 
  -4   5   8        5.27        4.27      1.30 o 
  -3   5   8       20.16       19.13      1.62 o 
  -2   5   8        4.96        7.50      1.85 o 
  -1   5   8      101.77      106.18      2.52 o 
   0   5   8       13.29       16.82      2.21 o 
   1   5   8      221.89      223.10      4.86 o 
   2   5   8       89.51       87.76      4.59 o 
   3   5   8        5.11        4.92      1.00 o 
   4   5   8        0.18        0.15      0.92 o 
   5   5   8        5.79        5.57      1.09 o 
   6   5   8        0.10        0.62      1.44 o 
   7   5   8       23.72       26.17      1.62 o 
   8   5   8        0.43        2.52      1.16 o 
  -8   6   8        2.28        4.02      1.11 o 
  -7   6   8        9.20        7.68      1.64 o 
  -6   6   8        6.41        5.76      1.61 o 
  -5   6   8        0.17       -0.24      2.15 o 
  -4   6   8        2.19       -0.94      1.26 o 
  -3   6   8      117.34      112.22      6.17 o 
  -2   6   8        0.00        0.40      1.33 o 
  -1   6   8        1.03        0.96      0.94 o 
   0   6   8      161.26      162.95      4.17 o 
   1   6   8      326.61      342.90      5.33 o 
   2   6   8        1.50        1.97      1.92 o 
   3   6   8        6.55        4.47      1.22 o 
   4   6   8       21.23       25.11      1.52 o 
   5   6   8        2.93        1.89      1.09 o 
   6   6   8        9.01        7.96      1.23 o 
   7   6   8        2.04        4.13      1.19 o 
  -7   7   8        2.57        3.29      3.30 o 
  -6   7   8        3.98       -0.50      1.46 o 
  -5   7   8       21.92       18.20      2.03 o 
  -4   7   8        1.45        3.06      1.41 o 
  -3   7   8        0.97        2.66      1.43 o 
  -2   7   8        4.39        1.28      1.26 o 
  -1   7   8       35.82       41.27      2.21 o 
   0   7   8       11.59       15.31      2.03 o 
   1   7   8        3.63        3.17      1.60 o 
   2   7   8       41.78       40.47      2.16 o 
   3   7   8        3.35        3.76      1.18 o 
   4   7   8        0.62       -1.55      1.14 o 
   5   7   8        0.13       -0.62      1.67 o 
   6   7   8        5.20        6.04      1.24 o 
  -6   8   8        1.82        3.29      1.52 o 
  -5   8   8        3.06       -1.37      1.57 o 
  -4   8   8        4.46        3.65      2.59 o 
  -3   8   8        0.23        2.10      1.36 o 
  -2   8   8       23.93       20.75      2.00 o 
  -1   8   8        3.59        3.96      1.15 o 
   0   8   8        0.80        0.29      1.06 o 
   1   8   8        0.04       -1.21      1.06 o 
   2   8   8       25.22       29.53      1.71 o 
   3   8   8        2.52        1.84      1.16 o 
   4   8   8        0.51        2.32      1.17 o 
   5   8   8        1.72        4.60      1.27 o 
  -3   9   8        4.45        7.14      2.02 o 
  -2   9   8       29.65       38.87      2.50 o 
  -1   9   8       18.83       15.30      1.95 o 
   0   9   8        1.29        0.32      1.47 o 
   1   9   8        0.04        0.31      1.15 o 
   2   9   8        1.92        1.44      1.17 o 
   3   9   8        1.79        3.77      2.02 o 
  -2 -11   9        0.23       -1.39      1.46 o 
  -1 -11   9        0.62       -0.32      1.61 o 
   0 -11   9        1.62        3.42      1.61 o 
   1 -11   9        3.94        4.70      1.59 o 
   2 -11   9        6.80        8.37      3.15 o 
  -5 -10   9        0.42        1.75      1.33 o 
  -4 -10   9       19.66       25.00      1.75 o 
  -3 -10   9        0.25       -0.67      2.30 o 
  -2 -10   9       70.51       71.62      3.38 o 
  -1 -10   9        0.64        2.56      2.69 o 
   0 -10   9        5.20        6.49      1.71 o 
   1 -10   9        0.46       -0.49      1.65 o 
   2 -10   9        0.00       -1.78      1.35 o 
   3 -10   9        0.28        3.23      1.53 o 
   4 -10   9        0.01       -1.28      1.46 o 
  -6  -9   9        1.99        2.97      1.77 o 
  -5  -9   9        0.76        2.54      1.27 o 
  -4  -9   9       49.04       52.13      2.66 o 
  -3  -9   9       24.81       25.00      1.70 o 
  -2  -9   9       77.01       88.05      3.54 o 
  -1  -9   9        0.01        0.62      1.62 o 
   0  -9   9       28.87       27.91      3.10 o 
   1  -9   9        0.16       -1.03      1.27 o 
   2  -9   9        1.80        2.39      1.49 o 
   3  -9   9        6.79        5.78      1.56 o 
   4  -9   9       13.52       10.79      1.35 o 
   5  -9   9       12.67        9.13      1.34 o 
   6  -9   9        1.38        0.66      1.16 o 
  -7  -8   9        8.56       13.64      1.42 o 
  -6  -8   9        2.59        2.06      1.12 o 
  -5  -8   9        0.56        0.82      1.05 o 
  -4  -8   9       28.81       25.13      1.55 o 
  -3  -8   9       77.37       99.90      3.47 o 
  -2  -8   9      122.88      143.10      3.12 o 
  -1  -8   9       20.69       24.64      4.42 o 
   0  -8   9        1.86        0.11      1.49 o 
   1  -8   9        1.14        0.22      1.39 o 
   2  -8   9       28.98       26.46      1.52 o 
   3  -8   9        1.49        2.57      1.06 o 
   4  -8   9       20.13       13.54      1.30 o 
   5  -8   9        8.17       14.21      1.41 o 
   6  -8   9        2.65        4.88      1.17 o 
   7  -8   9        0.67       -0.53      1.21 o 
  -8  -7   9        4.25        3.11      1.65 o 
  -7  -7   9        0.93        3.36      1.11 o 
  -6  -7   9        1.91        0.50      0.98 o 
  -5  -7   9        1.55        0.70      0.98 o 
  -4  -7   9       24.55       32.10      1.58 o 
  -3  -7   9        4.53        5.31      1.06 o 
  -2  -7   9       71.87       77.63      2.18 o 
  -1  -7   9       90.43       93.72      3.24 o 
   0  -7   9       77.50       78.15      2.98 o 
   1  -7   9        9.26       11.20      1.23 o 
   2  -7   9        2.27        0.58      1.05 o 
   3  -7   9        3.93        7.04      1.09 o 
   4  -7   9       36.21       35.40      1.67 o 
   5  -7   9        0.52       -0.19      0.99 o 
   6  -7   9        5.41        7.25      1.22 o 
   7  -7   9        1.35        0.94      1.16 o 
  -9  -6   9        7.61        6.92      1.61 o 
  -8  -6   9        2.04        2.21      1.36 o 
  -7  -6   9        0.88        0.32      0.92 o 
  -6  -6   9        6.74        4.30      1.09 o 
  -5  -6   9       29.68       36.73      1.79 o 
  -4  -6   9      101.07      115.31      3.55 o 
  -3  -6   9        4.50        3.40      0.95 o 
  -2  -6   9        1.38       -0.37      0.91 o 
  -1  -6   9        7.11        4.61      0.92 o 
   0  -6   9       91.79       87.79      2.46 o 
   1  -6   9      124.16      124.01      3.91 o 
   2  -6   9        1.94        3.13      1.09 o 
   3  -6   9       11.93       10.32      1.17 o 
   4  -6   9       40.52       40.11      1.73 o 
   5  -6   9        2.23        6.84      1.12 o 
   6  -6   9        4.80        6.79      1.17 o 
   7  -6   9        3.98        5.79      1.26 o 
   8  -6   9        1.90        1.37      2.55 o 
  -9  -5   9        3.09        3.79      1.49 o 
  -8  -5   9        0.69       -1.61      1.33 o 
  -7  -5   9       20.14       15.64      1.34 o 
  -6  -5   9       66.81       63.41      2.09 o 
  -5  -5   9        1.88        1.31      0.94 o 
  -4  -5   9        0.35        0.85      0.87 o 
  -3  -5   9        6.83        7.51      0.95 o 
  -2  -5   9       81.80       73.19      1.58 o 
  -1  -5   9        2.34       -0.13      0.64 o 
   0  -5   9       96.06       95.37      3.04 o 
   1  -5   9      109.36      107.28      2.70 o 
   2  -5   9       59.21       59.73      1.90 o 
   3  -5   9       66.45       65.88      2.05 o 
   4  -5   9      201.24      203.46      3.76 o 
   5  -5   9        8.40        6.20      1.17 o 
   6  -5   9        5.13        6.03      1.16 o 
   7  -5   9       26.31       25.59      1.98 o 
   8  -5   9        6.29        6.34      1.31 o 
  -9  -4   9        0.33        0.40      1.46 o 
  -8  -4   9        0.23        0.71      1.39 o 
  -7  -4   9       13.81       12.13      1.60 o 
  -6  -4   9        8.84        8.02      1.05 o 
  -5  -4   9       20.96       18.04      1.21 o 
  -4  -4   9        7.12        6.83      1.00 o 
  -3  -4   9       32.95       27.07      1.06 o 
  -2  -4   9       94.56       83.31      1.69 o 
  -1  -4   9       89.25       72.78      2.23 o 
   0  -4   9      569.48      570.98      6.12 o 
   1  -4   9        7.31        6.36      0.97 o 
   2  -4   9      101.63       92.77      2.26 o 
   3  -4   9      177.68      180.64      3.38 o 
   4  -4   9      126.23      127.15      5.22 o 
   5  -4   9        0.56        1.64      1.17 o 
   6  -4   9      324.68      337.77      5.34 o 
   7  -4   9        1.87        2.07      1.15 o 
   8  -4   9        1.61        0.79      1.09 o 
   9  -4   9        0.34       -0.22      1.10 o 
 -10  -3   9       11.31       14.11      1.93 o 
  -9  -3   9       37.14       43.48      2.51 o 
  -8  -3   9        0.01       -2.35      1.75 o 
  -7  -3   9        0.86        0.58      1.24 o 
  -6  -3   9        2.46        1.25      0.87 o 
  -5  -3   9        3.44        1.72      0.86 o 
  -4  -3   9      115.29       96.91      2.59 o 
  -3  -3   9      103.23       93.47      1.80 o 
  -2  -3   9       43.69       43.60      1.27 o 
  -1  -3   9      303.59      302.86      4.50 o 
   0  -3   9       95.93       83.87      2.05 o 
   1  -3   9      132.08      115.13      3.18 o 
   2  -3   9      157.45      150.75      2.88 o 
   3  -3   9       49.75       42.10      1.62 o 
   4  -3   9       38.16       37.39      1.62 o 
   5  -3   9        4.10        3.03      1.35 o 
   6  -3   9       68.18       67.10      2.15 o 
   7  -3   9       18.75       17.64      1.46 o 
   8  -3   9        5.33        3.19      1.21 o 
   9  -3   9       37.06       40.38      1.90 o 
 -10  -2   9        2.14        0.67      1.47 o 
  -9  -2   9       66.42       72.35      3.03 o 
  -8  -2   9       24.61       22.28      1.96 o 
  -7  -2   9       23.41       23.04      1.82 o 
  -6  -2   9       14.91       10.11      1.21 o 
  -5  -2   9        5.54        3.78      0.86 o 
  -4  -2   9       28.77       22.70      1.01 o 
  -3  -2   9       15.66       14.19      0.87 o 
  -2  -2   9       29.65       32.54      1.08 o 
  -1  -2   9        0.09        0.01      0.66 o 
   0  -2   9       93.59       80.63      1.60 o 
   1  -2   9      337.28      340.00      4.02 o 
   2  -2   9       28.23       29.93      1.91 o 
   3  -2   9        9.60        8.48      1.02 o 
   4  -2   9       10.19        7.04      2.02 o 
   5  -2   9       36.08       35.55      1.53 o 
   6  -2   9        9.36       11.29      1.17 o 
   7  -2   9       17.41       18.57      1.98 o 
   8  -2   9       29.49       26.02      1.52 o 
   9  -2   9       15.59       15.47      3.38 o 
 -10  -1   9       13.47       15.60      1.84 o 
  -9  -1   9       46.87       46.44      2.52 o 
  -8  -1   9       31.18       34.53      2.53 o 
  -7  -1   9      112.37      115.64      4.22 o 
  -6  -1   9      336.42      337.00      6.88 o 
  -5  -1   9       34.88       28.36      2.29 o 
  -4  -1   9       80.18       80.98      1.70 o 
  -3  -1   9       88.64       86.88      1.71 o 
  -2  -1   9       87.97       78.16      1.62 o 
  -1  -1   9      201.87      199.41      2.80 o 
   0  -1   9       77.36       78.30      1.68 o 
   1  -1   9      361.29      346.99      4.10 o 
   2  -1   9      203.70      186.26      2.62 o 
   3  -1   9      253.25      236.84     12.15 o 
   4  -1   9        8.97        6.48      0.92 o 
   5  -1   9        3.41        3.65      0.93 o 
   6  -1   9        3.89        6.37      0.94 o 
   7  -1   9       17.03       16.59      1.62 o 
   8  -1   9       22.13       25.75      1.98 o 
   9  -1   9        2.75        1.91      1.89 o 
 -10   0   9        1.71       -0.96      1.35 o 
  -9   0   9        6.41        3.58      1.17 o 
  -8   0   9        0.34        2.14      1.03 o 
  -7   0   9      128.56      133.17      2.92 o 
  -6   0   9        2.69        2.74      1.72 o 
  -5   0   9       25.84       19.38      1.65 o 
  -4   0   9       31.46       43.23      1.61 o 
  -3   0   9      137.69       92.04      2.03 o 
  -2   0   9       80.07       51.59      1.63 o 
  -1   0   9       72.69       54.36      1.36 o 
   0   0   9      264.05      281.74      3.51 o 
   1   0   9      289.97      267.31      3.37 o 
   2   0   9      108.34      104.67      1.85 o 
   3   0   9        7.25        7.81      0.77 o 
   4   0   9       28.15       26.86      1.21 o 
   5   0   9        1.05        0.17      1.02 o 
   6   0   9       30.11       34.73      1.95 o 
   7   0   9        0.19        1.24      1.40 o 
   8   0   9        1.95        1.77      1.36 o 
   9   0   9        0.21        1.33      2.81 o 
 -10   1   9        1.41        3.42      1.15 o 
  -9   1   9        0.04       -0.67      1.08 o 
  -8   1   9        1.73       -0.82      1.03 o 
  -7   1   9        9.05       12.06      1.14 o 
  -6   1   9      130.56      115.34      2.64 o 
  -5   1   9       53.08       48.12      3.41 o 
  -4   1   9      740.69      732.91      9.10 o 
  -3   1   9       91.78       94.59      1.85 o 
  -2   1   9       89.40       85.64      1.72 o 
  -1   1   9       32.45       38.63      1.23 o 
   0   1   9      435.67      428.09      4.82 o 
   1   1   9       12.88       11.55      1.03 o 
   2   1   9      173.98      163.18      6.10 o 
   3   1   9        5.97        7.85      0.94 o 
   4   1   9        5.67        6.55      0.86 o 
   5   1   9       11.13        8.97      1.30 o 
   6   1   9        0.03        1.30      1.29 o 
   7   1   9        8.26       10.07      1.48 o 
   8   1   9        7.93        8.56      1.66 o 
   9   1   9        0.00       -0.43      5.00 o 
  -9   2   9        5.34        5.57      1.29 o 
  -8   2   9        0.15        0.18      1.26 o 
  -7   2   9        0.84        2.89      1.05 o 
  -6   2   9        7.41       13.29      1.14 o 
  -5   2   9       16.10       13.85      1.20 o 
  -4   2   9       10.80       10.06      1.06 o 
  -3   2   9       28.98       23.24      1.07 o 
  -2   2   9      329.24      329.23      4.04 o 
  -1   2   9       65.92       49.29      1.60 o 
   0   2   9       91.28       91.20      2.13 o 
   1   2   9      151.36      144.00      5.36 o 
   2   2   9        2.01        1.58      0.86 o 
   3   2   9        0.41        0.41      0.75 o 
   4   2   9       16.19       16.96      1.10 o 
   5   2   9       21.61       20.41      2.27 o 
   6   2   9       18.04       18.45      1.61 o 
   7   2   9       10.03       10.69      1.58 o 
   8   2   9        9.20        8.10      1.62 o 
  -9   3   9        0.04        0.93      1.16 o 
  -8   3   9        1.48        2.41      1.18 o 
  -7   3   9        0.01       -1.30      0.94 o 
  -6   3   9        0.31        0.26      1.09 o 
  -5   3   9        7.84       12.80      1.14 o 
  -4   3   9        2.53        1.95      1.50 o 
  -3   3   9        9.32        7.33      0.77 o 
  -2   3   9      356.05      340.26      5.96 o 
  -1   3   9        3.89        5.00      0.99 o 
   0   3   9       86.07       84.41      2.14 o 
   1   3   9       10.83        9.58      1.10 o 
   2   3   9      160.82      167.13      5.43 o 
   3   3   9        0.03        0.25      0.78 o 
   4   3   9       11.72       12.39      1.09 o 
   5   3   9       31.25       31.82      1.51 o 
   6   3   9        0.53       -0.10      1.17 o 
   7   3   9        2.73        3.98      1.46 o 
   8   3   9        3.12        5.32      1.53 o 
  -8   4   9        1.28        0.56      1.09 o 
  -7   4   9        4.00        2.56      1.11 o 
  -6   4   9       19.93       22.06      1.49 o 
  -5   4   9       81.62       96.09      2.50 o 
  -4   4   9       88.23       81.20      2.88 o 
  -3   4   9        7.60        9.77      2.38 o 
  -2   4   9        9.77       10.82      1.06 o 
  -1   4   9      131.16      127.42      2.71 o 
   0   4   9       88.71       91.08      2.32 o 
   1   4   9      100.01       86.34      2.28 o 
   2   4   9        1.63        2.59      0.92 o 
   3   4   9       41.77       42.17      1.66 o 
   4   4   9       60.74       60.31      1.99 o 
   5   4   9       12.26       19.77      1.38 o 
   6   4   9       15.36       23.48      1.50 o 
   7   4   9        8.47       11.27      3.18 o 
   8   4   9        1.31        2.56      1.87 o 
  -8   5   9        5.38        9.65      1.73 o 
  -7   5   9        0.98        0.69      1.43 o 
  -6   5   9       20.36       20.14      1.89 o 
  -5   5   9       20.00       22.88      2.00 o 
  -4   5   9       92.26       88.61      3.16 o 
  -3   5   9        0.41        1.29      1.24 o 
  -2   5   9       42.37       38.72      2.66 o 
  -1   5   9        0.89        2.07      0.95 o 
   0   5   9        0.52       -2.28      1.70 o 
   1   5   9        1.12        0.77      1.20 o 
   2   5   9        8.14        8.55      1.28 o 
   3   5   9        0.35        0.03      0.98 o 
   4   5   9        8.05       10.47      1.46 o 
   5   5   9       42.13       58.56      2.23 o 
   6   5   9       29.75       34.31      2.37 o 
   7   5   9        4.39        6.23      2.91 o 
  -7   6   9        0.40       -1.98      1.32 o 
  -6   6   9        2.91        0.78      1.54 o 
  -5   6   9        0.77        1.78      1.37 o 
  -4   6   9       23.36       26.09      3.61 o 
  -3   6   9      105.60      120.48      3.77 o 
  -2   6   9        0.62       -0.73      1.23 o 
  -1   6   9       29.11       29.43      1.57 o 
   0   6   9       24.12       25.18      1.54 o 
   1   6   9       13.68       15.49      1.88 o 
   2   6   9        4.61        5.55      1.57 o 
   3   6   9       76.38       78.66      2.84 o 
   4   6   9        4.37        0.56      1.29 o 
   5   6   9        0.61       -0.42      1.24 o 
   6   6   9       10.82       12.82      1.44 o 
  -6   7   9        0.81        1.89      1.52 o 
  -5   7   9        0.01       -0.76      1.55 o 
  -4   7   9       37.67       42.59      2.52 o 
  -3   7   9       16.58       19.91      1.95 o 
  -2   7   9       12.69       11.59      1.88 o 
  -1   7   9        1.28       -1.08      0.99 o 
   0   7   9        2.99       -1.21      1.34 o 
   1   7   9        0.87       -0.13      1.90 o 
   2   7   9       10.13        9.71      1.29 o 
   3   7   9        1.15       -0.43      1.10 o 
   4   7   9        0.05       -1.45      1.04 o 
   5   7   9        0.59        0.38      1.15 o 
  -4   8   9       28.10       29.15      2.25 o 
  -3   8   9        6.78        9.69      1.76 o 
  -2   8   9       30.12       32.90      4.58 o 
  -1   8   9        0.63        0.12      1.43 o 
   0   8   9        0.23       -1.19      1.11 o 
   1   8   9       11.14       11.72      1.40 o 
   2   8   9        0.07       -0.32      1.13 o 
   3   8   9        0.12       -1.08      1.10 o 
  -4 -10  10        1.50       -0.41      1.45 o 
  -3 -10  10        7.69        9.23      2.00 o 
  -2 -10  10        4.54        8.40      1.85 o 
  -1 -10  10        1.52        2.41      1.62 o 
   0 -10  10       22.56       23.92      2.28 o 
   1 -10  10        3.07        4.28      1.69 o 
   2 -10  10        6.53       11.80      2.92 o 
   3 -10  10       36.06       35.40      2.67 o 
  -5  -9  10        0.01       -0.27      1.06 o 
  -4  -9  10        4.95        2.94      1.87 o 
  -3  -9  10        4.13        2.56      1.60 o 
  -2  -9  10       20.67       28.61      2.54 o 
  -1  -9  10       91.34       96.65      3.66 o 
   0  -9  10       11.67       18.24      2.09 o 
   1  -9  10        0.59        2.80      1.58 o 
   2  -9  10       26.17       29.89      2.32 o 
   3  -9  10       10.94        9.90      2.87 o 
   4  -9  10        0.58        0.30      1.92 o 
   5  -9  10       22.36       26.33      1.76 o 
  -6  -8  10        1.37        1.04      1.05 o 
  -5  -8  10        0.61       -0.01      1.57 o 
  -4  -8  10        5.02        7.38      1.19 o 
  -3  -8  10        7.70        8.80      1.24 o 
  -2  -8  10       31.45       28.29      5.59 o 
  -1  -8  10       10.94       14.01      1.90 o 
   0  -8  10        0.00        1.03      1.52 o 
   1  -8  10       34.93       33.62      2.27 o 
   2  -8  10        0.45       -0.12      1.45 o 
   3  -8  10       12.60       17.85      1.44 o 
   4  -8  10        5.10        5.91      1.19 o 
   5  -8  10        1.14        2.61      1.17 o 
   6  -8  10        1.40        1.86      1.15 o 
  -7  -7  10        9.83       10.18      1.47 o 
  -6  -7  10        0.57        0.68      1.11 o 
  -5  -7  10        0.01       -1.56      1.04 o 
  -4  -7  10       14.28       15.32      1.29 o 
  -3  -7  10        1.61        0.60      1.11 o 
  -2  -7  10       15.08       17.33      1.28 o 
  -1  -7  10        9.65        8.71      1.82 o 
   0  -7  10        7.72        7.74      1.62 o 
   1  -7  10       46.78       39.13      1.73 o 
   2  -7  10       23.26       31.69      1.67 o 
   3  -7  10       78.39      100.50      4.22 o 
   4  -7  10       12.81       13.16      1.36 o 
   5  -7  10        3.53        3.43      1.17 o 
   6  -7  10        0.10        0.94      1.40 o 
   7  -7  10        4.85        7.65      1.32 o 
  -8  -6  10        0.11       -1.51      1.33 o 
  -7  -6  10       14.86       14.36      1.68 o 
  -6  -6  10       28.47       21.98      1.92 o 
  -5  -6  10       23.94       22.51      1.42 o 
  -4  -6  10       12.41       10.40      1.72 o 
  -3  -6  10       19.71       23.88      1.36 o 
  -2  -6  10       24.64       21.91      1.31 o 
  -1  -6  10        3.09        1.20      1.32 o 
   0  -6  10       19.88       17.39      1.30 o 
   1  -6  10       35.94       29.96      2.41 o 
   2  -6  10       59.62       69.06      2.14 o 
   3  -6  10       61.96       61.90      2.06 o 
   4  -6  10        3.98        7.33      1.45 o 
   5  -6  10        1.43        0.92      1.05 o 
   6  -6  10       35.07       39.73      1.90 o 
   7  -6  10        0.05       -1.60      1.06 o 
  -8  -5  10        0.11       -0.95      1.29 o 
  -7  -5  10        6.31        7.17      1.49 o 
  -6  -5  10       11.27       11.15      1.48 o 
  -5  -5  10       38.95       32.23      1.54 o 
  -4  -5  10       16.48       13.09      1.10 o 
  -3  -5  10       57.93       54.62      1.80 o 
  -2  -5  10        0.13        0.41      0.80 o 
  -1  -5  10      116.03      118.30      2.13 o 
   0  -5  10       41.46       36.95      1.57 o 
   1  -5  10      145.66      158.34      3.17 o 
   2  -5  10        4.70        5.47      1.07 o 
   3  -5  10      105.80       92.33      2.44 o 
   4  -5  10      137.51      153.86      4.04 o 
   5  -5  10       44.46       54.21      2.02 o 
   6  -5  10       30.75       28.23      1.65 o 
   7  -5  10        4.83        4.11      1.29 o 
   8  -5  10        2.13        1.38      1.22 o 
  -9  -4  10       21.91       26.91      4.77 o 
  -8  -4  10       16.58       21.12      1.95 o 
  -7  -4  10        4.14        5.10      1.42 o 
  -6  -4  10       15.24       17.39      1.32 o 
  -5  -4  10       34.92       33.75      1.55 o 
  -4  -4  10        6.63        8.57      1.02 o 
  -3  -4  10       34.84       27.90      1.12 o 
  -2  -4  10        9.78       11.10      0.89 o 
  -1  -4  10      141.82      140.51      2.33 o 
   0  -4  10       81.30       82.01      2.16 o 
   1  -4  10       26.24       24.39      1.36 o 
   2  -4  10        3.40        1.29      1.08 o 
   3  -4  10        0.52       -0.66      1.18 o 
   4  -4  10       46.20       45.64      1.81 o 
   5  -4  10      131.47      120.88      2.88 o 
   6  -4  10      218.54      222.93      4.33 o 
   7  -4  10       49.55       48.24      2.04 o 
   8  -4  10        0.03        0.79      1.23 o 
  -9  -3  10       11.74       16.43      2.18 o 
  -8  -3  10        0.77       -0.78      1.30 o 
  -7  -3  10        0.04        1.79      1.30 o 
  -6  -3  10        5.52        3.50      2.45 o 
  -5  -3  10       13.89       11.91      1.53 o 
  -4  -3  10        6.07        6.92      0.79 o 
  -3  -3  10        0.12       -0.76      0.66 o 
  -2  -3  10       44.38       53.08      1.61 o 
  -1  -3  10      133.08      134.55      3.33 o 
   0  -3  10      100.21       82.43      2.25 o 
   1  -3  10      116.22       97.17      2.51 o 
   2  -3  10       15.91       13.11      1.29 o 
   3  -3  10       40.03       44.42      2.00 o 
   4  -3  10        0.75       -0.93      1.22 o 
   5  -3  10        0.95        0.28      1.94 o 
   6  -3  10       23.50       29.42      2.61 o 
   7  -3  10       37.37       29.01      1.74 o 
   8  -3  10       79.58       84.45      2.70 o 
  -9  -2  10       27.82       31.01      2.22 o 
  -8  -2  10       25.04       27.17      2.09 o 
  -7  -2  10        3.14        0.84      1.30 o 
  -6  -2  10       60.40       54.82      2.42 o 
  -5  -2  10        8.94       13.40      1.12 o 
  -4  -2  10      176.85      178.21      2.99 o 
  -3  -2  10        0.02       -0.40      0.68 o 
  -2  -2  10       11.02        6.93      0.80 o 
  -1  -2  10        3.92        2.63      0.76 o 
   0  -2  10      239.93      218.60      3.04 o 
   1  -2  10      107.43       95.48      2.72 o 
   2  -2  10        8.15       10.18      1.03 o 
   3  -2  10        2.29        1.00      1.41 o 
   4  -2  10        2.00        0.85      0.87 o 
   5  -2  10        0.05       -1.19      0.85 o 
   6  -2  10        0.41        0.64      0.99 o 
   7  -2  10        0.87       -0.76      1.38 o 
   8  -2  10       28.17       32.28      2.29 o 
  -9  -1  10        6.77        5.64      1.60 o 
  -8  -1  10       23.44       17.91      1.83 o 
  -7  -1  10       10.19       15.79      1.65 o 
  -6  -1  10       45.03       31.70      1.51 o 
  -5  -1  10      119.14      141.38      2.99 o 
  -4  -1  10        7.65        7.13      1.71 o 
  -3  -1  10       16.07       16.83      1.44 o 
  -2  -1  10       41.07       42.75      1.49 o 
  -1  -1  10        0.48        0.22      0.68 o 
   0  -1  10       33.44       39.17      1.24 o 
   1  -1  10      138.71      151.83      2.74 o 
   2  -1  10        1.22        1.28      0.67 o 
   3  -1  10       13.77       14.06      1.03 o 
   4  -1  10       13.89       15.70      1.96 o 
   5  -1  10        2.15        2.24      1.21 o 
   6  -1  10        0.94        1.27      2.44 o 
   7  -1  10        0.03       -0.31      1.56 o 
   8  -1  10        5.65        2.26      2.06 o 
  -9   0  10        0.03       -0.58      1.37 o 
  -8   0  10        0.08       -1.52      1.43 o 
  -7   0  10       43.44       45.80      2.07 o 
  -6   0  10       18.76       22.54      1.35 o 
  -5   0  10       40.18       48.08      2.60 o 
  -4   0  10      452.96      433.43      5.11 o 
  -3   0  10      640.22      636.72     12.73 o 
  -2   0  10      141.11      128.21      2.25 o 
  -1   0  10       20.11       20.62      1.01 o 
   0   0  10       33.03       33.08      1.59 o 
   1   0  10        0.01       -0.07      0.69 o 
   2   0  10      108.05      105.99      2.30 o 
   3   0  10        3.25        2.27      1.47 o 
   4   0  10        0.02        1.01      1.05 o 
   5   0  10        0.64        3.96      1.56 o 
   6   0  10        0.49        3.20      1.27 o 
   7   0  10       15.30       11.95      1.66 o 
   8   0  10        0.92        2.53      1.45 o 
  -9   1  10        4.69        3.63      1.24 o 
  -8   1  10       12.01       15.83      1.74 o 
  -7   1  10        3.08        2.54      1.05 o 
  -6   1  10        1.01        0.49      0.84 o 
  -5   1  10       28.12       33.87      1.54 o 
  -4   1  10       34.12       38.58      1.60 o 
  -3   1  10      304.31      324.75      4.14 o 
  -2   1  10      123.54      140.55      2.70 o 
  -1   1  10      349.83      327.86      4.18 o 
   0   1  10       15.34       15.16      1.05 o 
   1   1  10        0.04       -0.01      1.11 o 
   2   1  10       26.31       26.95      1.51 o 
   3   1  10       45.96       52.84      1.69 o 
   4   1  10        0.10        2.03      1.08 o 
   5   1  10        4.46        5.05      1.24 o 
   6   1  10        0.14        1.71      1.30 o 
   7   1  10       42.70       46.32      3.27 o 
   8   1  10        2.21        1.12      1.41 o 
  -9   2  10        5.43        5.48      1.47 o 
  -8   2  10        0.22        1.05      1.11 o 
  -7   2  10       38.45       50.40      3.92 o 
  -6   2  10        7.37        8.99      1.12 o 
  -5   2  10        2.02        2.70      0.96 o 
  -4   2  10       12.08       12.18      1.14 o 
  -3   2  10       68.81       61.68      1.57 o 
  -2   2  10       17.52       23.02      1.33 o 
  -1   2  10      424.87      429.41     12.31 o 
   0   2  10        1.97        2.40      0.93 o 
   1   2  10       11.67       12.56      1.08 o 
   2   2  10       90.47       94.16      2.28 o 
   3   2  10        3.20        5.28      0.95 o 
   4   2  10        4.57        4.89      0.98 o 
   5   2  10        5.69        7.85      1.42 o 
   6   2  10       25.94       27.21      2.10 o 
   7   2  10        0.00        1.22      1.41 o 
   8   2  10        0.24       -2.02      1.41 o 
  -8   3  10        8.91       13.04      1.39 o 
  -7   3  10        4.20        4.41      1.22 o 
  -6   3  10        3.15        2.27      1.05 o 
  -5   3  10       38.36       36.21      2.63 o 
  -4   3  10        4.28        7.01      1.98 o 
  -3   3  10       29.84       27.91      1.83 o 
  -2   3  10        7.09        8.49      1.68 o 
  -1   3  10      186.53      199.89      3.77 o 
   0   3  10       30.94       34.98      3.07 o 
   1   3  10      220.76      228.42      8.06 o 
   2   3  10       51.09       51.69      1.78 o 
   3   3  10       45.84       47.03      2.21 o 
   4   3  10        0.43        0.05      0.92 o 
   5   3  10        7.06        7.93      1.14 o 
   6   3  10        1.37        0.75      1.38 o 
   7   3  10        0.11        1.36      1.42 o 
  -8   4  10       14.95       17.18      3.13 o 
  -7   4  10        0.65       -0.23      1.38 o 
  -6   4  10       41.05       46.86      2.45 o 
  -5   4  10       30.81       45.96      2.45 o 
  -4   4  10       12.45       11.63      1.59 o 
  -3   4  10       10.60        9.27      1.48 o 
  -2   4  10       29.59       27.10      1.40 o 
  -1   4  10        1.90       -0.24      0.87 o 
   0   4  10       25.27       23.50      1.39 o 
   1   4  10       68.63       65.98      2.07 o 
   2   4  10      144.17      156.70      4.25 o 
   3   4  10        3.96        5.82      1.14 o 
   4   4  10       86.01      103.37      2.75 o 
   5   4  10        8.13       14.14      1.37 o 
   6   4  10        1.81        4.22      1.51 o 
   7   4  10        0.28        1.84      1.48 o 
  -7   5  10        0.11       -1.90      1.30 o 
  -6   5  10        2.81        3.81      1.59 o 
  -5   5  10        3.44        3.90      1.52 o 
  -4   5  10       66.23       64.90      2.90 o 
  -3   5  10        4.31        5.56      1.47 o 
  -2   5  10        0.03       -0.63      1.23 o 
  -1   5  10        2.11        0.93      1.00 o 
   0   5  10       17.83       17.53      1.35 o 
   1   5  10        0.03       -1.46      0.98 o 
   2   5  10      104.75      113.63      4.48 o 
   3   5  10      204.10      192.97      5.51 o 
   4   5  10      105.82      120.37      3.09 o 
   5   5  10        6.41        5.72      1.31 o 
   6   5  10       19.14       18.55      1.53 o 
  -6   6  10        1.20        1.05      1.43 o 
  -5   6  10        9.71        8.68      1.69 o 
  -4   6  10        3.03        5.25      1.59 o 
  -3   6  10        3.71        2.14      1.42 o 
  -2   6  10        0.00        2.36      2.35 o 
  -1   6  10        1.90       -0.46      1.20 o 
   0   6  10        3.98        2.94      1.12 o 
   1   6  10        1.14        1.35      1.07 o 
   2   6  10       18.82       13.70      1.70 o 
   3   6  10       35.86       42.60      3.29 o 
   4   6  10        0.18       -0.60      1.16 o 
   5   6  10       16.07       12.38      1.47 o 
  -4   7  10        0.02       -0.15      1.42 o 
  -3   7  10        0.00       -1.13      1.39 o 
  -2   7  10        2.09        2.38      1.49 o 
  -1   7  10        3.31        3.01      1.51 o 
   0   7  10        1.43        1.70      1.15 o 
   1   7  10       10.28       11.96      1.67 o 
   2   7  10        0.72        0.44      1.62 o 
   3   7  10        0.13       -0.43      1.21 o 
  -2   8  10        1.74        0.82      1.52 o 
  -1   8  10       17.02       20.82      2.15 o 
   0   8  10        0.34        0.19      2.58 o 
   1   8  10        1.17        1.78      1.30 o 
  -2 -10  11        9.32        9.79      1.92 o 
  -1 -10  11        3.83        3.58      2.39 o 
   0 -10  11       70.16       78.05      3.52 o 
   1 -10  11       14.09       16.68      2.18 o 
  -4  -9  11        1.59        0.72      1.75 o 
  -3  -9  11       11.50       12.60      1.89 o 
  -2  -9  11       44.40       44.22      2.77 o 
  -1  -9  11        1.94        2.35      1.73 o 
   0  -9  11        7.32       13.72      2.02 o 
   1  -9  11        1.39       -0.27      1.55 o 
   2  -9  11        4.46        0.57      1.56 o 
   3  -9  11        4.44        4.15      1.63 o 
  -6  -8  11        6.78       10.53      1.37 o 
  -5  -8  11        0.48        0.03      1.11 o 
  -4  -8  11        4.37        3.05      1.16 o 
  -3  -8  11        0.15       -0.12      1.59 o 
  -2  -8  11        0.67        0.20      1.54 o 
  -1  -8  11        1.65        0.46      1.60 o 
   0  -8  11        5.64        3.13      1.64 o 
   1  -8  11       15.56       22.42      2.09 o 
   2  -8  11       10.98       11.78      1.77 o 
   3  -8  11        6.07        4.66      1.64 o 
   4  -8  11        0.06        0.73      1.12 o 
   5  -8  11        0.30        0.93      1.16 o 
  -7  -7  11        3.04        4.57      1.51 o 
  -6  -7  11        1.72        1.77      1.14 o 
  -5  -7  11        1.98        2.69      1.15 o 
  -4  -7  11        1.23        1.36      1.08 o 
  -3  -7  11        5.12        4.17      1.21 o 
  -2  -7  11       16.64       18.76      1.94 o 
  -1  -7  11        4.40        2.51      1.84 o 
   0  -7  11        0.98        1.80      1.34 o 
   1  -7  11       13.21       12.67      1.70 o 
   2  -7  11        0.06        1.18      1.09 o 
   3  -7  11        1.47        1.47      1.10 o 
   4  -7  11        0.12       -0.53      1.32 o 
   5  -7  11        2.62        5.97      1.26 o 
   6  -7  11        0.14        0.99      1.15 o 
  -7  -6  11        6.81        6.71      1.52 o 
  -6  -6  11       13.26       11.56      1.29 o 
  -5  -6  11        0.30        1.95      1.02 o 
  -4  -6  11        9.70        9.06      1.31 o 
  -3  -6  11        4.00        6.14      1.31 o 
  -2  -6  11        6.19        6.45      2.24 o 
  -1  -6  11        3.22        2.50      1.94 o 
   0  -6  11        6.53        6.21      1.52 o 
   1  -6  11       15.43       17.71      1.37 o 
   2  -6  11        0.30        0.67      1.00 o 
   3  -6  11       12.89       16.08      1.40 o 
   4  -6  11        0.40       -0.73      1.01 o 
   5  -6  11       12.44        8.86      1.25 o 
   6  -6  11        6.07        7.57      1.33 o 
  -8  -5  11        7.34        6.86      1.61 o 
  -7  -5  11        0.09       -1.37      1.29 o 
  -6  -5  11        1.80        2.45      1.07 o 
  -5  -5  11        3.97        3.61      1.05 o 
  -4  -5  11       86.56       86.78      3.16 o 
  -3  -5  11        7.57       11.60      1.13 o 
  -2  -5  11        0.03       -1.32      0.88 o 
  -1  -5  11       26.96       29.00      1.51 o 
   0  -5  11        0.10       -1.05      0.83 o 
   1  -5  11       11.25        9.52      1.16 o 
   2  -5  11        9.79       11.62      1.21 o 
   3  -5  11        1.03        1.85      0.99 o 
   4  -5  11        1.65        0.85      1.11 o 
   5  -5  11        3.21        1.61      1.08 o 
   6  -5  11       15.48        7.94      1.41 o 
   7  -5  11       42.03       48.47      2.18 o 
  -8  -4  11        1.24       -0.02      1.53 o 
  -7  -4  11        3.66        7.48      3.24 o 
  -6  -4  11       21.95       25.83      2.86 o 
  -5  -4  11        1.21        0.33      0.92 o 
  -4  -4  11        0.62        0.32      0.92 o 
  -3  -4  11       13.29       14.92      1.20 o 
  -2  -4  11       39.89       42.27      1.57 o 
  -1  -4  11        5.69        2.23      0.79 o 
   0  -4  11       22.30       19.87      1.30 o 
   1  -4  11        0.86        0.50      1.34 o 
   2  -4  11        6.87        5.92      1.03 o 
   3  -4  11        3.49        3.60      1.01 o 
   4  -4  11       29.06       29.23      1.59 o 
   5  -4  11       20.16       22.97      1.64 o 
   6  -4  11       72.34       69.17      3.57 o 
   7  -4  11        5.25        5.92      1.60 o 
  -8  -3  11        9.36        6.22      2.32 o 
  -7  -3  11        0.01       -0.63      1.26 o 
  -6  -3  11        0.51       -0.11      1.24 o 
  -5  -3  11       27.99       30.85      1.52 o 
  -4  -3  11       21.00       26.66      1.61 o 
  -3  -3  11        1.99        1.37      0.76 o 
  -2  -3  11       87.81       75.62      2.10 o 
  -1  -3  11       26.04       37.40      1.26 o 
   0  -3  11        4.11        6.81      1.28 o 
   1  -3  11        1.43        1.20      0.84 o 
   2  -3  11        8.29        7.07      0.98 o 
   3  -3  11        2.91        2.01      0.90 o 
   4  -3  11        1.49       -0.56      1.53 o 
   5  -3  11        0.07       -0.40      1.03 o 
   6  -3  11       38.88       36.46      1.82 o 
   7  -3  11        0.03        3.27      2.42 o 
  -9  -2  11        0.24        2.27      1.46 o 
  -8  -2  11        0.46        2.70      2.19 o 
  -7  -2  11        3.64        3.08      1.61 o 
  -6  -2  11        9.86       10.75      1.49 o 
  -5  -2  11        0.14        3.05      1.52 o 
  -4  -2  11      190.04      199.73      3.11 o 
  -3  -2  11       11.43       11.29      0.99 o 
  -2  -2  11        0.96        1.66      0.76 o 
  -1  -2  11        7.59        5.67      0.81 o 
   0  -2  11      117.92      104.89      4.46 o 
   1  -2  11        3.27        6.15      0.94 o 
   2  -2  11        1.07        0.60      0.98 o 
   3  -2  11        0.02       -0.83      0.76 o 
   4  -2  11        0.20       -0.20      0.91 o 
   5  -2  11        7.79       11.43      1.49 o 
   6  -2  11        1.83        2.58      1.39 o 
   7  -2  11       20.23       17.06      1.94 o 
   8  -2  11        0.04        1.69      1.56 o 
  -9  -1  11        0.18        2.52      2.06 o 
  -8  -1  11        9.15       13.02      1.84 o 
  -7  -1  11        0.26       -1.90      1.72 o 
  -6  -1  11       38.59       45.92      1.79 o 
  -5  -1  11      124.04      117.76      2.77 o 
  -4  -1  11      149.73      134.69      3.97 o 
  -3  -1  11        0.71       -0.06      1.18 o 
  -2  -1  11       71.73       58.10      1.62 o 
  -1  -1  11        6.15        4.31      0.86 o 
   0  -1  11       50.82       52.20      1.62 o 
   1  -1  11        1.05        1.11      0.88 o 
   2  -1  11       43.86       39.43      1.73 o 
   3  -1  11        2.64        1.22      1.07 o 
   4  -1  11        1.72        3.85      1.53 o 
   5  -1  11       38.44       42.07      2.30 o 
   6  -1  11        8.84       11.44      1.66 o 
   7  -1  11        5.98        7.27      1.61 o 
   8  -1  11        0.16       -1.66      1.38 o 
  -8   0  11        7.44        9.78      1.31 o 
  -7   0  11        1.71        3.66      1.12 o 
  -6   0  11        0.19       -0.06      0.90 o 
  -5   0  11       51.11       45.02      1.77 o 
  -4   0  11       53.52       48.70      1.83 o 
  -3   0  11      239.89      225.15      3.76 o 
  -2   0  11       80.56       79.32      1.81 o 
  -1   0  11       14.60       15.19      1.10 o 
   0   0  11        6.48        5.86      0.89 o 
   1   0  11        0.03       -0.27      0.77 o 
   2   0  11      121.06      119.44      3.64 o 
   3   0  11       18.67       17.85      2.19 o 
   4   0  11        3.55        6.78      1.85 o 
   5   0  11       11.65       11.26      1.50 o 
   6   0  11        0.42        0.55      1.35 o 
   7   0  11       13.51       18.64      1.93 o 
  -8   1  11        0.52        1.26      1.38 o 
  -7   1  11       11.67       13.52      1.92 o 
  -6   1  11       40.91       49.49      3.17 o 
  -5   1  11        2.54        5.48      1.60 o 
  -4   1  11      100.08      105.13      2.61 o 
  -3   1  11        0.37        2.25      0.82 o 
  -2   1  11      215.61      202.49      3.55 o 
  -1   1  11       23.93       19.54      1.30 o 
   0   1  11        0.74        1.95      0.81 o 
   1   1  11        1.75        0.45      0.96 o 
   2   1  11       32.07       26.91      1.33 o 
   3   1  11        5.87        4.56      1.26 o 
   4   1  11        5.17        3.89      1.45 o 
   5   1  11        3.36        5.57      1.35 o 
   6   1  11        2.41        3.15      1.48 o 
   7   1  11        4.35        5.88      1.55 o 
  -8   2  11        0.00       -1.42      1.09 o 
  -7   2  11       14.96       19.10      1.52 o 
  -6   2  11       23.06       28.27      2.39 o 
  -5   2  11        0.78       -0.72      0.93 o 
  -4   2  11        7.36        4.98      1.25 o 
  -3   2  11        3.83        2.12      1.17 o 
  -2   2  11       65.71       54.79      2.63 o 
  -1   2  11       14.69       15.97      1.22 o 
   0   2  11       22.65       20.02      1.50 o 
   1   2  11       20.96       17.92      1.82 o 
   2   2  11        6.68        8.98      1.04 o 
   3   2  11        1.60        1.97      0.93 o 
   4   2  11        0.65       -0.68      1.40 o 
   5   2  11        8.84       13.77      1.73 o 
   6   2  11        6.75        6.29      1.47 o 
   7   2  11        2.01        0.03      1.36 o 
  -7   3  11        1.60        2.83      1.47 o 
  -6   3  11        3.76        3.18      1.42 o 
  -5   3  11        4.86        7.52      2.47 o 
  -4   3  11       38.52       43.57      2.31 o 
  -3   3  11        0.02       -0.96      2.34 o 
  -2   3  11       30.85       29.14      1.45 o 
  -1   3  11        8.32        9.31      1.10 o 
   0   3  11       36.87       32.28      1.55 o 
   1   3  11       35.44       35.49      1.63 o 
   2   3  11        6.51       10.09      1.17 o 
   3   3  11        4.64        6.87      1.16 o 
   4   3  11       20.76       18.62      1.44 o 
   5   3  11        0.24       -1.54      1.29 o 
   6   3  11        0.75        0.21      1.34 o 
  -7   4  11        2.52        5.12      1.64 o 
  -6   4  11        2.90        4.40      2.60 o 
  -5   4  11        1.25        1.58      1.42 o 
  -4   4  11        7.16        7.76      2.13 o 
  -3   4  11        0.24        0.97      1.36 o 
  -2   4  11       36.72       33.14      2.28 o 
  -1   4  11        5.64        8.71      1.06 o 
   0   4  11       26.48       22.24      1.40 o 
   1   4  11       14.48       14.87      1.36 o 
   2   4  11      123.55      140.52      3.26 o 
   3   4  11       49.93       48.76      2.11 o 
   4   4  11       68.73       67.88      2.35 o 
   5   4  11       12.18        9.88      1.71 o 
   6   4  11        0.00        1.46      1.50 o 
  -6   5  11       13.66       12.45      3.50 o 
  -5   5  11       31.39       34.24      2.34 o 
  -4   5  11        1.41        0.53      1.45 o 
  -3   5  11        4.76        4.24      1.52 o 
  -2   5  11        4.27        2.34      1.42 o 
  -1   5  11        0.11       -0.79      1.02 o 
   0   5  11       18.76       20.10      1.58 o 
   1   5  11        7.18        3.25      1.08 o 
   2   5  11        0.00       -1.65      1.12 o 
   3   5  11        2.39        1.34      1.31 o 
   4   5  11        3.50        5.03      1.86 o 
   5   5  11        2.28        6.30      1.36 o 
  -4   6  11        3.29        2.47      1.50 o 
  -3   6  11        0.00       -1.72      1.41 o 
  -2   6  11        2.01        3.43      1.57 o 
  -1   6  11       20.98       26.06      2.12 o 
   0   6  11        0.17       -1.65      1.10 o 
   1   6  11        2.11        0.88      1.17 o 
   2   6  11        1.95       -0.45      1.16 o 
   3   6  11       20.13       20.64      1.70 o 
  -2   7  11        0.19       -2.40      1.88 o 
  -1   7  11        2.58        0.41      1.53 o 
   0   7  11        6.70       11.62      1.49 o 
   1   7  11       11.26       19.69      1.67 o 
  -2  -9  12        7.03        6.66      1.86 o 
  -1  -9  12        4.50        3.96      1.95 o 
   0  -9  12        0.66       -1.70      1.55 o 
   1  -9  12        1.74        3.31      1.77 o 
  -4  -8  12       23.03       24.53      2.30 o 
  -3  -8  12       14.11       15.45      2.67 o 
  -2  -8  12       23.52       28.58      2.34 o 
  -1  -8  12        0.18       -1.89      1.49 o 
   0  -8  12        2.67        0.22      1.53 o 
   1  -8  12        2.98        2.63      1.55 o 
   2  -8  12       12.22        8.35      1.73 o 
   3  -8  12        3.28        2.34      1.54 o 
  -5  -7  12        9.65        8.70      1.30 o 
  -4  -7  12        0.35        1.35      1.06 o 
  -3  -7  12        0.13       -2.40      2.20 o 
  -2  -7  12       26.28       28.24      3.93 o 
  -1  -7  12       15.86       19.71      2.00 o 
   0  -7  12       11.72       14.49      2.35 o 
   1  -7  12        0.57        0.82      1.36 o 
   2  -7  12        0.08       -0.59      1.07 o 
   3  -7  12        0.32        0.52      1.92 o 
   4  -7  12        1.43        1.38      1.22 o 
   5  -7  12        1.11        1.54      1.30 o 
  -6  -6  12        0.59        0.71      1.06 o 
  -5  -6  12       12.03       10.46      1.32 o 
  -4  -6  12        9.44        6.60      1.16 o 
  -3  -6  12        5.73        6.05      1.53 o 
  -2  -6  12       38.15       37.57      2.28 o 
  -1  -6  12        3.11        2.74      1.40 o 
   0  -6  12        3.60        2.27      1.98 o 
   1  -6  12        2.40        2.26      1.83 o 
   2  -6  12        0.24        1.38      1.06 o 
   3  -6  12        4.14        1.98      1.10 o 
   4  -6  12        0.01        0.22      1.11 o 
   5  -6  12        5.64        9.21      1.40 o 
  -7  -5  12        0.33       -0.82      1.40 o 
  -6  -5  12        8.87       12.69      1.73 o 
  -5  -5  12       14.14       18.40      1.41 o 
  -4  -5  12        1.57        0.60      0.92 o 
  -3  -5  12       13.81       15.11      1.24 o 
  -2  -5  12       14.30       10.17      1.53 o 
  -1  -5  12        3.27        3.02      1.98 o 
   0  -5  12       23.11       20.81      1.40 o 
   1  -5  12       15.45       13.43      1.27 o 
   2  -5  12       19.56       21.26      1.45 o 
   3  -5  12        0.91        2.72      1.07 o 
   4  -5  12       15.94       19.03      1.48 o 
   5  -5  12       21.27       27.29      1.71 o 
   6  -5  12        0.79        3.04      1.64 o 
  -7  -4  12        3.35        5.66      2.05 o 
  -6  -4  12        1.19        3.11      1.38 o 
  -5  -4  12        0.24        0.31      0.94 o 
  -4  -4  12       34.86       37.23      2.02 o 
  -3  -4  12       10.56       10.84      1.14 o 
  -2  -4  12        3.49        3.23      0.90 o 
  -1  -4  12       71.50       63.87      2.06 o 
   0  -4  12       45.88       40.42      1.71 o 
   1  -4  12        7.38        5.22      1.08 o 
   2  -4  12       15.98       17.37      1.27 o 
   3  -4  12       22.70       24.14      1.49 o 
   4  -4  12        8.52        7.05      1.17 o 
   5  -4  12       10.08        7.26      1.43 o 
   6  -4  12        0.22        0.59      1.27 o 
  -8  -3  12        0.01       -1.75      1.42 o 
  -7  -3  12        4.85        6.52      2.24 o 
  -6  -3  12        0.01        1.05      1.35 o 
  -5  -3  12       18.98       22.13      2.27 o 
  -4  -3  12        0.07       -0.89      1.11 o 
  -3  -3  12       16.67       12.53      1.18 o 
  -2  -3  12        0.73        0.94      0.90 o 
  -1  -3  12       16.63       14.48      0.99 o 
   0  -3  12        8.81        7.46      1.54 o 
   1  -3  12       51.22       45.75      2.12 o 
   2  -3  12        0.02        0.45      0.93 o 
   3  -3  12       10.82       10.38      1.18 o 
   4  -3  12        0.69       -1.06      1.00 o 
   5  -3  12        6.14        7.33      1.62 o 
   6  -3  12        1.96        1.20      1.53 o 
   7  -3  12        0.31        0.51      1.53 o 
  -8  -2  12        1.99        2.79      1.48 o 
  -7  -2  12        5.52        7.12      2.05 o 
  -6  -2  12        0.00        0.52      1.24 o 
  -5  -2  12       13.98       12.39      2.59 o 
  -4  -2  12       46.62       46.53      1.56 o 
  -3  -2  12        0.35        1.55      0.84 o 
  -2  -2  12       26.34       24.23      1.51 o 
  -1  -2  12        0.95        0.35      0.71 o 
   0  -2  12       22.90       20.27      1.26 o 
   1  -2  12       48.89       40.11      1.63 o 
   2  -2  12       25.52       25.29      1.85 o 
   3  -2  12       11.23       12.00      1.54 o 
   4  -2  12        2.53        3.71      1.27 o 
   5  -2  12        0.14       -1.77      1.33 o 
   6  -2  12        0.04       -0.15      1.43 o 
   7  -2  12        0.14       -2.52      2.15 o 
  -8  -1  12       19.45       22.91      2.60 o 
  -7  -1  12        2.67        2.63      2.04 o 
  -6  -1  12        2.56        3.84      1.05 o 
  -5  -1  12        7.45        8.07      1.12 o 
  -4  -1  12       45.97       37.27      1.73 o 
  -3  -1  12      198.04      189.80      5.65 o 
  -2  -1  12        1.33        3.40      1.33 o 
  -1  -1  12        0.39        0.64      0.73 o 
   0  -1  12       10.99       11.38      1.07 o 
   1  -1  12       13.76       14.76      1.47 o 
   2  -1  12       28.58       22.65      1.73 o 
   3  -1  12       73.90       70.19      2.76 o 
   4  -1  12       16.42       16.63      1.78 o 
   5  -1  12       12.92       13.50      2.42 o 
   6  -1  12        1.72        1.25      1.41 o 
   7  -1  12        0.28        1.79      1.49 o 
  -8   0  12        0.01        0.58      1.35 o 
  -7   0  12        1.05        2.99      1.16 o 
  -6   0  12       10.20        7.74      1.19 o 
  -5   0  12       14.45       12.95      1.27 o 
  -4   0  12        4.02        3.49      1.06 o 
  -3   0  12       12.88        9.93      1.08 o 
  -2   0  12        1.26        1.56      1.28 o 
  -1   0  12       52.03       52.09      2.19 o 
   0   0  12        0.01        0.39      0.82 o 
   1   0  12       18.68       17.29      1.21 o 
   2   0  12        6.23        6.57      1.72 o 
   3   0  12       21.88       21.21      1.79 o 
   4   0  12       19.41       21.84      1.89 o 
   5   0  12       19.19       21.33      3.32 o 
   6   0  12        6.66       10.48      1.67 o 
  -7   1  12        0.08        1.00      1.12 o 
  -6   1  12       14.09       16.72      1.97 o 
  -5   1  12        6.22        3.91      1.04 o 
  -4   1  12        3.43        7.29      2.07 o 
  -3   1  12        0.77       -0.14      1.09 o 
  -2   1  12        5.54        6.66      1.00 o 
  -1   1  12       14.42       14.99      1.16 o 
   0   1  12       25.05       25.09      1.47 o 
   1   1  12       78.82       77.31      2.40 o 
   2   1  12       42.55       51.42      1.88 o 
   3   1  12        1.38        0.71      1.27 o 
   4   1  12        0.06       -0.59      1.29 o 
   5   1  12        3.20       -0.19      1.35 o 
   6   1  12        0.06        0.83      1.32 o 
  -7   2  12        6.80        8.02      1.66 o 
  -6   2  12       20.67       23.29      1.93 o 
  -5   2  12        1.99        1.65      1.48 o 
  -4   2  12        6.85        7.37      1.43 o 
  -3   2  12        1.20       -1.01      2.82 o 
  -2   2  12       24.83       23.72      1.38 o 
  -1   2  12        6.30        4.19      1.00 o 
   0   2  12       26.60       24.89      1.44 o 
   1   2  12       14.75       16.67      1.28 o 
   2   2  12        6.24        7.14      1.15 o 
   3   2  12        4.66        4.64      1.41 o 
   4   2  12        1.15       -0.10      1.26 o 
   5   2  12        1.03       -0.82      1.28 o 
   6   2  12        1.99       -0.39      1.31 o 
  -6   3  12        3.26        6.17      1.53 o 
  -5   3  12        6.65        3.18      1.74 o 
  -4   3  12        7.33        6.62      1.53 o 
  -3   3  12       16.51       19.84      1.87 o 
  -2   3  12        4.92        4.83      1.47 o 
  -1   3  12       42.81       46.59      1.84 o 
   0   3  12        1.51       -0.83      0.90 o 
   1   3  12       17.01       16.02      1.37 o 
   2   3  12       12.06       16.83      1.38 o 
   3   3  12       23.77       33.59      1.74 o 
   4   3  12       23.60       30.68      2.16 o 
   5   3  12        0.01        1.29      1.34 o 
  -5   4  12        1.99       -0.73      1.40 o 
  -4   4  12        5.58        9.02      1.69 o 
  -3   4  12       11.30       14.52      3.13 o 
  -2   4  12       35.10       35.00      3.94 o 
  -1   4  12       20.96       26.04      1.56 o 
   0   4  12        9.99        8.66      1.23 o 
   1   4  12       22.86       24.69      1.56 o 
   2   4  12       11.44       11.39      1.70 o 
   3   4  12       53.50       55.05      2.22 o 
   4   4  12       29.17       31.44      2.90 o 
  -4   5  12        0.07        2.19      1.54 o 
  -3   5  12       12.72       14.00      1.90 o 
  -2   5  12       15.73       14.14      1.87 o 
  -1   5  12       29.39       38.53      2.50 o 
   0   5  12       15.76       18.71      1.47 o 
   1   5  12       10.03        8.82      1.38 o 
   2   5  12        3.26        4.82      1.79 o 
   3   5  12        0.24       -1.59      1.06 o 
  -2   6  12        6.47        7.81      1.74 o 
  -1   6  12       10.80       14.71      3.71 o 
   0   6  12        0.02        0.12      1.21 o 
  -2  -8  13       45.93       60.54      3.22 o 
  -1  -8  13        2.05        0.94      1.53 o 
   0  -8  13        0.55       -1.84      2.56 o 
   1  -8  13        3.96        5.67      1.66 o 
  -4  -7  13        4.71        4.85      2.13 o 
  -3  -7  13        7.36        9.79      1.76 o 
  -2  -7  13        2.82        2.43      2.00 o 
  -1  -7  13        0.44        0.25      1.46 o 
   0  -7  13       10.92        8.60      1.71 o 
   1  -7  13        9.82       11.71      1.74 o 
   2  -7  13        6.85       10.40      1.71 o 
   3  -7  13        4.08        4.99      1.24 o 
  -5  -6  13        3.30        6.22      1.70 o 
  -4  -6  13       15.61       17.81      1.99 o 
  -3  -6  13        0.32        1.21      1.47 o 
  -2  -6  13        2.90        2.77      2.87 o 
  -1  -6  13        0.03       -0.82      1.31 o 
   0  -6  13        0.60        1.22      1.34 o 
   1  -6  13        2.38        0.60      1.45 o 
   2  -6  13       16.77       16.68      1.43 o 
   3  -6  13       16.44       18.07      1.57 o 
   4  -6  13        2.87        2.58      1.23 o 
  -6  -5  13        0.14        2.08      1.36 o 
  -5  -5  13        0.27       -1.33      1.03 o 
  -4  -5  13       12.98       11.37      1.30 o 
  -3  -5  13        2.33        4.14      1.41 o 
  -2  -5  13       10.90       10.06      1.62 o 
  -1  -5  13       19.60       19.35      1.82 o 
   0  -5  13        9.42        6.16      1.16 o 
   1  -5  13        3.96        7.03      1.34 o 
   2  -5  13        0.02        1.16      1.11 o 
   3  -5  13        4.53        3.77      1.15 o 
   4  -5  13        4.58        7.29      1.37 o 
   5  -5  13       23.10       26.43      1.78 o 
  -6  -4  13       21.05       18.87      1.91 o 
  -5  -4  13        4.55        2.52      2.11 o 
  -4  -4  13        0.40        0.54      0.98 o 
  -3  -4  13        8.98        9.00      1.21 o 
  -2  -4  13       24.06       19.55      1.76 o 
  -1  -4  13        7.34        7.21      1.14 o 
   0  -4  13        1.70        0.49      1.02 o 
   1  -4  13        4.74        7.04      1.15 o 
   2  -4  13        1.36        1.50      1.08 o 
   3  -4  13        2.68        1.69      1.79 o 
   4  -4  13        0.06        0.16      1.41 o 
   5  -4  13        0.10       -0.64      1.55 o 
  -6  -3  13        0.57        0.61      1.32 o 
  -5  -3  13        0.58        2.05      1.37 o 
  -4  -3  13       25.68       23.37      1.44 o 
  -3  -3  13        3.26        2.41      0.84 o 
  -2  -3  13       12.04       12.20      1.83 o 
  -1  -3  13       26.53       31.64      1.62 o 
   0  -3  13       18.07       15.65      1.28 o 
   1  -3  13        6.99        5.61      1.11 o 
   2  -3  13        0.85        0.83      1.11 o 
   3  -3  13       15.75       18.64      1.88 o 
   4  -3  13       21.15       20.97      1.93 o 
   5  -3  13       21.93       24.11      2.55 o 
  -7  -2  13       13.03       15.67      1.79 o 
  -6  -2  13        0.40       -0.08      1.39 o 
  -5  -2  13        7.92        7.65      2.29 o 
  -4  -2  13        0.02       -0.55      0.94 o 
  -3  -2  13       29.39       26.06      1.28 o 
  -2  -2  13      161.89      177.25      3.41 o 
  -1  -2  13       10.82        9.23      1.17 o 
   0  -2  13        0.19       -1.33      1.13 o 
   1  -2  13       29.23       25.58      1.87 o 
   2  -2  13       23.31       19.17      1.78 o 
   3  -2  13        1.47        0.47      1.36 o 
   4  -2  13        0.61        2.05      1.32 o 
   5  -2  13        0.71       -1.55      1.35 o 
  -7  -1  13        8.84       17.20      2.82 o 
  -6  -1  13        0.05        1.34      1.28 o 
  -5  -1  13        0.39        0.73      1.29 o 
  -4  -1  13       10.11       11.03      1.21 o 
  -3  -1  13       28.11       31.64      1.35 o 
  -2  -1  13       42.23       43.20      1.50 o 
  -1  -1  13        1.56        2.30      1.03 o 
   0  -1  13       53.50       58.35      2.47 o 
   1  -1  13        0.00       -0.83      1.22 o 
   2  -1  13        2.65       -0.08      1.27 o 
   3  -1  13       22.50       20.09      1.88 o 
   4  -1  13        8.06        8.57      1.64 o 
   5  -1  13        1.31        3.23      1.40 o 
  -6   0  13        0.27        0.89      1.04 o 
  -5   0  13        4.98        5.79      1.14 o 
  -4   0  13        1.46        3.94      1.26 o 
  -3   0  13        6.43       12.69      1.97 o 
  -2   0  13        9.92        6.01      1.00 o 
  -1   0  13        5.37        9.72      1.11 o 
   0   0  13        7.61       12.28      1.48 o 
   1   0  13        6.82        7.32      1.44 o 
   2   0  13        8.93       10.77      2.82 o 
   3   0  13        1.08        0.07      1.28 o 
   4   0  13       14.51       13.85      1.66 o 
   5   0  13        0.81        1.12      1.59 o 
  -6   1  13        6.17        4.75      1.46 o 
  -5   1  13        1.40        0.10      1.37 o 
  -4   1  13        6.26        2.46      1.28 o 
  -3   1  13        0.00        0.16      1.17 o 
  -2   1  13        2.39        0.11      0.95 o 
  -1   1  13        3.86        6.74      1.08 o 
   0   1  13        1.81        2.06      1.06 o 
   1   1  13       24.97       27.74      1.55 o 
   2   1  13       12.99       14.78      1.70 o 
   3   1  13        2.70        1.94      1.34 o 
   4   1  13        0.02        0.51      1.30 o 
   5   1  13        0.24        0.69      1.29 o 
  -5   2  13        8.28       13.68      1.76 o 
  -4   2  13        7.82       12.35      1.70 o 
  -3   2  13        0.06        0.48      1.30 o 
  -2   2  13        2.10        3.43      1.33 o 
  -1   2  13       17.15       21.74      1.47 o 
   0   2  13        8.06        8.61      1.24 o 
   1   2  13        7.20       10.43      1.76 o 
   2   2  13        0.60        1.93      1.30 o 
   3   2  13        3.97        5.76      1.46 o 
   4   2  13        5.71        6.18      1.43 o 
  -5   3  13        9.87       11.76      1.77 o 
  -4   3  13        0.02        1.02      1.50 o 
  -3   3  13       24.31       27.01      3.65 o 
  -2   3  13        1.91        6.40      1.59 o 
  -1   3  13        6.53        8.32      1.24 o 
   0   3  13        0.94        0.46      1.01 o 
   1   3  13        0.20       -0.68      1.16 o 
   2   3  13        3.55        2.38      1.09 o 
   3   3  13        0.65       -0.18      1.32 o 
  -3   4  13        0.97       -0.16      1.56 o 
  -2   4  13        2.15        3.02      1.62 o 
  -1   4  13        6.73        6.94      2.18 o 
   0   4  13        7.83       11.27      1.36 o 
   1   4  13        1.22        1.88      1.38 o 
   2   4  13        0.03        0.03      1.05 o 
  -3  -6  14        2.09        4.87      1.89 o 
  -2  -6  14        0.33       -0.99      1.43 o 
  -1  -6  14        5.12        4.89      1.56 o 
   0  -6  14        0.26        0.60      1.46 o 
   1  -6  14        0.30       -0.25      2.52 o 
   2  -6  14        0.00        0.02      1.35 o 
  -4  -5  14        1.66        2.31      1.41 o 
  -3  -5  14        1.18        1.51      1.47 o 
  -2  -5  14        0.31        0.49      2.02 o 
  -1  -5  14        1.28        1.49      1.41 o 
   0  -5  14        0.96        1.96      1.48 o 
   1  -5  14       13.57       18.40      1.82 o 
   2  -5  14        5.54        5.54      1.20 o 
   3  -5  14        1.93        1.22      1.13 o 
  -5  -4  14        0.07        0.45      1.42 o 
  -4  -4  14       15.27       19.07      1.44 o 
  -3  -4  14       20.25       19.14      2.36 o 
  -2  -4  14       36.76       39.65      2.43 o 
  -1  -4  14        5.98        6.75      1.22 o 
   0  -4  14        9.33       13.03      1.75 o 
   1  -4  14        8.00        9.46      1.28 o 
   2  -4  14        0.02       -0.67      1.13 o 
   3  -4  14        8.56        7.88      1.57 o 
  -5  -3  14       14.84       17.45      3.09 o 
  -4  -3  14       11.45       13.07      1.63 o 
  -3  -3  14       13.14       17.06      1.40 o 
  -2  -3  14        2.98        6.27      1.28 o 
  -1  -3  14        3.02        3.30      1.16 o 
   0  -3  14        5.96        3.04      1.37 o 
   1  -3  14        1.02        2.82      1.39 o 
   2  -3  14        9.52        8.52      1.53 o 
   3  -3  14        0.65        0.79      1.36 o 
   4  -3  14        4.73        5.95      1.50 o 
  -5  -2  14        1.18        0.60      1.97 o 
  -4  -2  14        6.76       10.00      1.67 o 
  -3  -2  14        1.44        0.27      1.15 o 
  -2  -2  14       42.56       50.76      2.35 o 
  -1  -2  14        0.01        0.02      1.24 o 
   0  -2  14       28.27       28.12      2.21 o 
   1  -2  14        3.52        4.67      1.36 o 
   2  -2  14        0.19        0.12      1.31 o 
   3  -2  14       29.35       26.41      2.07 o 
   4  -2  14       14.36       11.81      1.73 o 
  -5  -1  14        1.04        1.92      1.08 o 
  -4  -1  14       17.77       25.37      1.91 o 
  -3  -1  14       18.14       16.92      2.36 o 
  -2  -1  14        6.25        5.65      1.12 o 
  -1  -1  14       24.03       29.01      1.98 o 
   0  -1  14        9.38       13.13      1.63 o 
   1  -1  14        0.64       -0.69      1.24 o 
   2  -1  14        0.88        1.96      1.30 o 
   3  -1  14        0.00        0.31      1.37 o 
   4  -1  14        2.28        0.57      1.34 o 
  -5   0  14       10.03       12.62      1.65 o 
  -4   0  14       23.57       21.70      1.87 o 
  -3   0  14        0.10        0.70      1.29 o 
  -2   0  14       18.90       25.39      1.47 o 
  -1   0  14        5.29        6.27      1.06 o 
   0   0  14       10.13       14.28      1.71 o 
   1   0  14        0.30        1.62      1.28 o 
   2   0  14        0.05       -0.61      1.21 o 
   3   0  14        0.30       -1.52      1.19 o 
  -4   1  14       11.36       12.81      1.71 o 
  -3   1  14       32.85       35.18      2.24 o 
  -2   1  14       35.06       37.79      2.23 o 
  -1   1  14        1.37        3.31      1.08 o 
   0   1  14       11.20       10.50      1.28 o 
   1   1  14        6.69        5.94      1.40 o 
   2   1  14        5.47        5.52      1.48 o 
   3   1  14        0.67       -0.78      1.20 o 
  -3   2  14        2.94        4.19      1.59 o 
  -2   2  14        4.38        4.15      1.97 o 
  -1   2  14       20.87       23.13      1.52 o 
   0   2  14        9.59       12.09      1.24 o 
   1   2  14        1.70       -0.25      1.19 o 
   2   2  14        0.01       -1.11      1.25 o 
  -2   3  14       17.36       22.97      2.09 o 
  -1   3  14        0.71        1.82      1.44 o 
   0   3  14        6.86        8.75      1.22 o 
  -2  -4  15        0.16        0.00      2.10 o 
  -1  -4  15        7.45        7.31      1.67 o 
   0  -4  15        0.13        0.97      2.63 o 
  -2  -3  15       11.07       18.60      1.82 o 
  -1  -3  15        0.25       -1.10      1.37 o 
   0  -3  15       10.67       13.79      2.36 o 
   1  -3  15        4.02        4.48      1.39 o 
  -2  -2  15        3.55        4.78      1.40 o 
  -1  -2  15        6.88       11.34      1.68 o 
   0  -2  15       18.24       18.34      1.83 o 
   1  -2  15        1.61        0.84      1.24 o 
  -2  -1  15        0.65       -1.38      2.94 o 
  -1  -1  15       46.98       52.33      4.11 o 
   0  -1  15        3.19        5.21      1.42 o 
   1  -1  15        2.23        2.58      1.29 o 
  -2   0  15        3.12        3.64      1.39 o 
  -1   0  15       13.32       17.28      1.79 o 
   0   0  15        1.27        1.48      1.82 o 
                                                 
